# Supplementary material for: Multilineage Differentiation for Formation of Innervated Skeletal Muscle Fibers from Healthy and Diseased Human Pluripotent Stem Cells
Source: Cells. 2020 Jun 23;9(6):1531. doi: 10.3390/cells9061531 (PMC7349825; doi:10.3390/cells9061531)
Supplement: Supplementary file 1 [file cells-09-01531-s001.zip]

Archive with 5 entries (5 files):
- cells-821883 supl final.pdf
- Mazaleyrat et al. Supplementary figures 1-10.pdf
- Mazaleyrat et al. Video1.avi
- Mazaleyrat et Video 2.avi
- Supplementary file 1.xlsx
