# Supplementary material for: Multilineage Differentiation for Formation of Innervated Skeletal Muscle Fibers from Healthy and Diseased Human Pluripotent Stem Cells
Source: Cells. 2020 Jun 23;9(6):1531. doi: 10.3390/cells9061531 (PMC7349825; doi:10.3390/cells9061531)
Supplement: Supplementary file 1 [file cells-09-01531-s001.zip › Supplementary file 1.xlsx]

## Sheet: D8-D17
	log2FoldChange	padj	HGNC
ENSG00000258947.6	-8.82166683421639	6.12962754568296e-105	TUBB3
ENSG00000261678.2	-6.26964733303472	1.75152893593757e-73	SCRT1
ENSG00000165970.11	-10.9443040371727	4.15438157642035e-66	SLC6A5
ENSG00000259436.1	-6.8298405909226	4.87955566643404e-66	ENSG00000259436
ENSG00000138136.6	-5.44555135605867	9.25010319662485e-62	LBX1
ENSG00000105649.9	-5.6493571185685	6.70331339654541e-56	RAB3A
ENSG00000184144.11	-6.33012585012805	1.36766034751129e-55	CNTN2
ENSG00000170091.10	-7.13946615914253	7.65362178397477e-53	NSG2
ENSG00000109991.8	-6.80277059614898	1.36905740763309e-51	P2RX3
ENSG00000125633.10	-6.89562114874964	1.55252712042599e-51	CCDC93
ENSG00000153253.16	-5.09713093855614	2.86686241281121e-51	SCN3A
ENSG00000176490.4	-5.96054288415123	6.21872668572774e-51	DIRAS1
ENSG00000125851.9	-6.24353404398596	8.88546092181629e-51	PCSK2
ENSG00000206579.8	-5.40022417416623	1.21559640322043e-50	XKR4
ENSG00000186868.15	-4.91935276737365	3.42172342929282e-50	MAPT
ENSG00000115266.11	-4.54975814902878	5.32655170143583e-49	APC2
ENSG00000104435.13	-6.92658164085904	1.31454695819413e-48	STMN2
ENSG00000091664.7	-7.58351252036713	1.46511711973797e-48	SLC17A6
ENSG00000018236.14	-6.67664875531001	3.22038370517709e-48	CNTN1
ENSG00000166111.9	-7.12843512894888	1.08478739334038e-47	SVOP
ENSG00000166257.8	-4.91876738557982	5.81999712983513e-47	SCN3B
ENSG00000148798.10	-4.99366646033321	5.18737575207114e-46	INA
ENSG00000108309.13	-5.20779712417339	2.27619581923989e-45	RUNDC3A
ENSG00000162188.5	-6.33324330172264	2.4106078621518e-45	GNG3
ENSG00000140323.5	-5.56120861320238	2.13490468517799e-43	DISP2
ENSG00000185219.16	-6.33985470330588	2.95308156380578e-43	ZNF445
ENSG00000205922.4	-7.16345526913162	2.95308156380578e-43	ENSG00000205922
ENSG00000102109.8	-6.71400801163438	4.25118837777069e-43	PCSK1N
ENSG00000196361.9	-5.21836059157792	4.40733752780438e-43	ELAVL3
ENSG00000105409.16	-5.76696124090978	1.03531842308293e-42	ATP1A3
ENSG00000215218.3	-5.44711230755695	1.92186284150443e-42	UBE2QL1
ENSG00000108001.13	-4.23076618152174	2.71338117436143e-42	EBF3
ENSG00000178171.10	-6.53693883653754	4.31453291470092e-42	AMER3
ENSG00000227128.4	-5.69602055086251	2.58191175563996e-41	LBX1-AS1
ENSG00000134049.5	-7.40307235029923	2.58191175563996e-41	IER3IP1
ENSG00000197959.13	-5.05393087652938	2.59140633912109e-41	DNM3
ENSG00000132872.11	-6.50525814108938	6.83734911946511e-41	SYT4
ENSG00000215397.3	-6.50071913896744	7.29547044612628e-41	SCRT2
ENSG00000277586.2	-5.8155939737101	3.49765244799512e-40	NEFL
ENSG00000198910.12	-4.10824390946671	6.25810620295496e-40	L1CAM
ENSG00000119283.15	-7.88330027344165	8.25149536523014e-40	TRIM67
ENSG00000260903.2	-5.08928660809812	8.87955741276682e-40	XKR7
ENSG00000118432.12	-5.81190633291265	1.22279312692404e-39	CNR1
ENSG00000186487.17	-7.03738491465141	1.22279312692404e-39	MYT1L
ENSG00000120251.18	-7.91536898554308	1.64606855634639e-39	GRIA2
ENSG00000163618.17	-4.21651568179382	2.84012038960719e-39	CADPS
ENSG00000124302.12	-4.88942190803305	1.20082492228933e-38	CHST8
ENSG00000028277.21	-4.29346732465237	2.72629446512149e-38	POU2F2
ENSG00000102003.10	-5.98027109116642	4.11191096504449e-38	SYP
ENSG00000146216.11	-4.74796320723498	1.74534032951417e-36	TTBK1
ENSG00000021645.18	-4.64749426357784	8.28910745876842e-36	NRXN3
ENSG00000159409.14	-4.02174886307105	1.49076510981264e-35	CELF3
ENSG00000149295.13	-6.0515873322093	2.11621429208654e-35	DRD2
ENSG00000182870.12	-6.21357072671416	2.20888049144432e-35	GALNT9
ENSG00000171450.5	-6.0647281313042	5.34618904354166e-35	CDK5R2
ENSG00000186897.4	-6.84870592112455	7.13963605274179e-35	C1QL4
ENSG00000147475.14	-4.16240953045484	2.59143451265558e-34	ERLIN2
ENSG00000177301.14	-5.38336953668771	2.59337218703358e-34	KCNA2
ENSG00000187957.7	-5.71897806011305	3.5900472261275e-34	DNER
ENSG00000002746.14	-5.56867884393744	6.20762593116436e-34	HECW1
ENSG00000089063.14	4.41368398574018	1.69197834140757e-33	TMEM230
ENSG00000151150.21	-3.62536364837965	2.17692865258216e-33	ANK3
ENSG00000101204.16	-7.41973979698109	4.63643314968404e-33	CHRNA4
ENSG00000152954.11	-6.29962377655707	5.24261793848059e-33	NRSN1
ENSG00000164287.12	-6.28040716373122	5.48860633931639e-33	CDC20B
ENSG00000157005.3	-5.35273714804718	8.0111601605997e-33	SST
ENSG00000136531.15	-5.88075694121807	1.22159839911677e-32	SCN2A
ENSG00000060709.14	-3.78142146757299	2.30669345000926e-32	RIMBP2
ENSG00000241685.9	-6.17915418952224	7.41698730107532e-32	ARPC1A
ENSG00000164330.16	-3.95768712866215	7.41698730107532e-32	EBF1
ENSG00000105251.10	-4.84328545571552	7.89167676699822e-32	SHD
ENSG00000180660.7	-5.69464516874122	8.88473412322139e-32	MAB21L1
ENSG00000170464.9	-4.53813535344553	1.45783706780096e-31	DNAJC18
ENSG00000072832.14	-4.29372151098955	1.75150934927804e-31	CRMP1
ENSG00000008735.13	-4.29473436354873	3.06883704621442e-31	MAPK8IP2
ENSG00000168779.19	-7.78374005044671	8.27022835676117e-31	SHOX2
ENSG00000226950.6	5.21388267023251	8.39785297819387e-31	DANCR
ENSG00000183018.8	-4.66907994205494	9.18232913120439e-31	ENSG00000183018
ENSG00000143858.11	-5.77404237500003	1.04050844564214e-30	SYT2
ENSG00000198597.8	-5.28742985593452	1.22944019897351e-30	ZNF536
ENSG00000174460.3	-6.26347923301371	2.39381004554053e-30	ZCCHC12
ENSG00000124194.16	-5.44413456994089	2.80642620916171e-30	GDAP1L1
ENSG00000175426.10	-5.18099917112173	5.74247914652961e-30	PCSK1
ENSG00000119547.5	-4.27306986973378	8.92601949664183e-30	ONECUT2
ENSG00000230910.2	-5.67359705181899	1.07990326746764e-29	ENSG00000230910
ENSG00000089199.9	-4.62062676161506	1.10861888972601e-29	CHGB
ENSG00000136274.8	-4.53009839626717	1.50466386362227e-29	NACAD
ENSG00000145920.14	-6.326273458277	2.18457273098056e-29	CPLX2
ENSG00000005108.15	-4.24059574888828	3.13352941565906e-29	THSD7A
ENSG00000176749.8	-3.66616425455269	3.14916125938021e-29	CDK5R1
ENSG00000183036.10	-7.01364975297962	5.02396087513125e-29	PCP4
ENSG00000185090.14	-4.83221801418956	7.36755230267074e-29	MANEAL
ENSG00000105784.15	-4.80551275567565	1.56406644150743e-28	RUNDC3B
ENSG00000075891.21	-5.21528704349084	1.79134064348068e-28	PAX2
ENSG00000184524.5	-4.83070439478722	2.04933800061987e-28	CEND1
ENSG00000257093.6	-4.76147545158882	3.09141462756829e-28	KIAA1147
ENSG00000168824.14	-3.36217900146982	3.16277495518215e-28	NSG1
ENSG00000151320.10	-5.96739820756906	4.73731584555738e-28	AKAP6
ENSG00000160716.5	-3.9861500795107	6.55065688370804e-28	CHRNB2
ENSG00000008056.13	-4.69334992257737	7.04646799527532e-28	SYN1
ENSG00000124225.15	-3.81240522211284	1.01848675091848e-27	PMEPA1
ENSG00000213443.2	5.80432294811442	1.37840032366115e-27	ENSG00000213443
ENSG00000167654.17	-4.987303408536	2.87737640699902e-27	ATCAY
ENSG00000132639.12	-3.84892856731822	3.11012098480027e-27	SNAP25
ENSG00000155980.11	-4.67843220339705	3.62516590565069e-27	KIF5A
ENSG00000171189.17	-4.46681969777815	6.5014870400667e-27	GRIK1
ENSG00000067798.14	-4.31940197412768	1.37696588175224e-26	NAV3
ENSG00000139767.9	-3.84448115442129	1.41905077158561e-26	SRRM4
ENSG00000180875.4	-7.30458752085752	3.45964697917272e-26	GREM2
ENSG00000177875.4	-3.67358680894087	4.9406513496343e-26	CCDC184
ENSG00000148408.12	-4.12292502690436	6.52065255401829e-26	CACNA1B
ENSG00000015592.16	-7.55333550575673	6.78612519419973e-26	STMN4
ENSG00000187323.11	-4.96909897194356	8.14091512907379e-26	DCC
ENSG00000152990.13	3.52806334256559	1.44215398747785e-25	ADGRA3
ENSG00000116852.14	-3.13062024504293	1.73638763107432e-25	KIF21B
ENSG00000165973.18	-6.44667314582567	2.11947846552378e-25	NELL1
ENSG00000068615.17	-3.51013830930774	2.3175132217917e-25	REEP1
ENSG00000171533.11	-4.23162922977117	2.49031885657187e-25	MAP6
ENSG00000157445.14	-5.4090401130874	2.62261888033632e-25	CACNA2D3
ENSG00000139970.16	-3.92442654331187	2.95844562963738e-25	RTN1
ENSG00000164061.4	-4.30106394408218	3.27515418420274e-25	BSN
ENSG00000184305.14	-6.45642450603218	3.87827322623085e-25	CCSER1
ENSG00000171368.11	-4.14676381258378	3.92332974453762e-25	TPPP
ENSG00000146005.3	-4.47391555123724	3.93094210618433e-25	PSD2
ENSG00000187122.16	-3.14690045263016	4.24595985564078e-25	SLIT1
ENSG00000187398.11	-4.61002904956501	4.89100224048411e-25	LUZP2
ENSG00000154134.14	-4.15740065793214	5.01015295650194e-25	ROBO3
ENSG00000139890.9	-4.49056865366444	7.35266334568263e-25	REM2
ENSG00000110076.18	-3.6373390143435	8.00517980181858e-25	NRXN2
ENSG00000132932.16	-4.626999321266	9.36757307554373e-25	ATP8A2
ENSG00000187135.7	-4.53903057295911	1.02268349942896e-24	VSTM2B
ENSG00000173452.13	-5.64044186109541	1.15303212829015e-24	TMEM196
ENSG00000095713.13	-4.40358086457665	2.77519280534202e-24	CRTAC1
ENSG00000110436.11	-3.66057701529778	4.19302601086533e-24	SLC1A2
ENSG00000177181.14	-3.63644082854592	5.31171392571702e-24	RIMKLA
ENSG00000184678.10	-3.84018711742781	5.45909440379993e-24	HIST2H2BE
ENSG00000156959.8	-5.2519530404002	5.84625467723933e-24	LHFPL4
ENSG00000178235.7	-5.21939597630118	6.75981041355894e-24	SLITRK1
ENSG00000174521.7	-6.24213137209614	7.82850844225752e-24	TTC9B
ENSG00000104112.8	-4.35899780373277	1.05983374338523e-23	SCG3
ENSG00000196581.10	-3.55062171790811	1.07326635378121e-23	AJAP1
ENSG00000170500.12	-4.42389746842101	1.11340593281474e-23	LONRF2
ENSG00000167178.15	-5.11998070226001	1.18587133066072e-23	ISLR2
ENSG00000078804.12	-3.3255352764153	1.28580823615333e-23	TP53INP2
ENSG00000089116.3	-4.96741968498497	2.30005190354371e-23	LHX5
ENSG00000151615.3	-8.21652141662758	3.04482484969888e-23	POU4F2
ENSG00000143815.14	3.65031244922929	3.77984933741053e-23	LBR
ENSG00000152192.7	-4.9474031470093	3.88624448126145e-23	POU4F1
ENSG00000107105.14	-3.90546864961888	1.18037673671505e-22	ELAVL2
ENSG00000152932.7	-4.27804395458145	1.26984376835799e-22	RAB3C
ENSG00000184156.16	-4.42597866949929	1.84436134959881e-22	KCNQ3
ENSG00000061337.15	-4.06666436366834	2.03456702221057e-22	LZTS1
ENSG00000227051.6	-2.94938345130515	2.09264343267043e-22	C14orf132
ENSG00000175356.12	4.94401235903647	2.36700228493561e-22	SCUBE2
ENSG00000171385.9	-4.86168038737476	2.62715851515796e-22	KCND3
ENSG00000125966.9	-4.3617002998541	4.20285912409191e-22	MMP24
ENSG00000143850.13	-3.36831984541928	5.06883737092788e-22	PLEKHA6
ENSG00000168209.4	3.12749607996508	7.58757444926905e-22	DDIT4
ENSG00000142235.8	-3.0728150842622	8.09598076676268e-22	LMTK3
ENSG00000105696.8	-4.28770448419714	1.01574547805913e-21	ENSG00000105696
ENSG00000152578.12	-4.31602228299624	1.62738123859482e-21	GRIA4
ENSG00000171722.12	-6.11794935137545	2.49922981787495e-21	SPATA46
ENSG00000181291.7	-3.6217406613095	3.10277503862026e-21	TMEM132E
ENSG00000198211.8	14.8360721635309	3.95083246371893e-21	ENSG00000198211
ENSG00000099822.2	-4.24859313246755	4.06816390685509e-21	HCN2
ENSG00000165434.7	-2.98116779682627	4.24663857445623e-21	PGM2L1
ENSG00000171951.4	-6.5153475673878	4.54139592370127e-21	SCG2
ENSG00000155097.11	3.40086069846246	4.82066678150849e-21	ATP6V1C1
ENSG00000041515.15	-4.20235589957487	6.62804027814324e-21	MYO16
ENSG00000188573.7	-4.61900772112421	8.07691825074021e-21	FBLL1
ENSG00000122861.15	3.87448501518493	8.07691825074021e-21	PLAU
ENSG00000127585.11	-3.99073295845129	8.41876044577097e-21	FBXL16
ENSG00000179051.13	4.2797124387861	8.50041198744159e-21	RCC2
ENSG00000044524.10	-3.54610418872579	8.68472666231254e-21	EPHA3
ENSG00000053108.16	-4.07081337668001	1.03246557275126e-20	FSTL4
ENSG00000203727.3	-3.45946010854097	1.7472316051856e-20	SAMD5
ENSG00000172020.12	-3.31064968052439	1.83590418671103e-20	GAP43
ENSG00000148948.7	-3.59939204021148	2.3651615968568e-20	LRRC4C
ENSG00000167861.15	-3.41786408122517	2.48331320796974e-20	HID1
ENSG00000130477.15	-4.5672371465608	3.13309168025964e-20	UNC13A
ENSG00000149926.13	-4.13094995483221	3.41576083175673e-20	FAM57B
ENSG00000121653.11	-3.05855435187111	5.94765668602613e-20	MAPK8IP1
ENSG00000135454.13	-3.07509465266513	6.97849259155e-20	B4GALNT1
ENSG00000186648.14	-3.96977988426581	7.48414942447206e-20	CARMIL3
ENSG00000177380.13	-3.38358261836224	7.60182856267668e-20	PPFIA3
ENSG00000185736.15	-4.02315334870582	9.08595375034236e-20	ADARB2
ENSG00000173267.13	-4.09326548844308	9.31269310437425e-20	SNCG
ENSG00000152128.13	-4.02276868810156	1.02474269754807e-19	TMEM163
ENSG00000130558.19	-3.71796547922908	1.18034582600361e-19	OLFM1
ENSG00000137571.10	-2.99597668114087	1.23323270902017e-19	SLCO5A1
ENSG00000154736.5	-3.64783568500076	1.63167112514456e-19	ADAMTS5
ENSG00000107742.12	-3.17259455772543	1.65160755710026e-19	SPOCK2
ENSG00000122012.13	-4.93394655174532	1.68277563228205e-19	SV2C
ENSG00000173114.12	-3.45316124283897	2.24240636482248e-19	LRRN3
ENSG00000101298.13	-3.40477264742361	2.48632141639529e-19	SNPH
ENSG00000153786.12	-3.43748842253232	3.02988798350445e-19	ZDHHC7
ENSG00000157890.17	-5.42005185859933	3.64348689018616e-19	MEGF11
ENSG00000125878.6	3.36545802255149	4.18669433898425e-19	TCF15
ENSG00000184226.14	-3.71379535195485	4.29963803381751e-19	PCDH9
ENSG00000165868.13	-3.18658226709338	5.8911340979391e-19	HSPA12A
ENSG00000160145.15	-2.84383976877352	6.81203209285119e-19	KALRN
ENSG00000169856.8	-3.83499910275037	6.8514508664404e-19	ONECUT1
ENSG00000132938.19	-4.81924118781832	7.24032196927693e-19	MTUS2
ENSG00000050748.17	3.13075581431389	7.78673986378939e-19	MAPK9
ENSG00000064218.4	-7.50438798733086	9.18965815539018e-19	DMRT3
ENSG00000133884.9	3.2643842142487	1.23997792360034e-18	DPF2
ENSG00000182149.20	2.9680939680679	1.28734725677931e-18	IST1
ENSG00000166448.14	-4.35769549193665	1.32136261742664e-18	TMEM130
ENSG00000183023.18	-3.1463893813513	2.26590724664214e-18	SLC8A1
ENSG00000101210.10	-6.72916443103861	2.3983644918263e-18	EEF1A2
ENSG00000153956.15	-4.60258845017664	2.79500413721191e-18	CACNA2D1
ENSG00000015676.17	-2.76743163531566	3.33785282095587e-18	NUDCD3
ENSG00000115365.11	3.59384864932725	3.43003225268269e-18	LANCL1
ENSG00000140090.17	-5.76287503989834	3.47932522903382e-18	SLC24A4
ENSG00000118473.21	-4.81709605973876	3.49061332500995e-18	SGIP1
ENSG00000003987.13	-3.18441840016267	3.71680684959294e-18	MTMR7
ENSG00000171540.7	-8.05215168330577	3.78891263980229e-18	OTP
ENSG00000164082.14	-4.05807146175339	4.20825028171598e-18	GRM2
ENSG00000151892.14	-2.88030255225376	5.03819991862962e-18	GFRA1
ENSG00000124785.8	-4.05045362563579	5.03819991862962e-18	NRN1
ENSG00000101349.16	-4.59058160758324	5.04602403260401e-18	PAK5
ENSG00000187134.13	-4.15131743130335	5.18547888706656e-18	AKR1C1
ENSG00000221818.8	-2.76089209262331	5.92515932728052e-18	EBF2
ENSG00000072182.12	-3.77250109645175	6.31239984702142e-18	ASIC4
ENSG00000157064.10	-4.7051293101351	7.80766531226528e-18	NMNAT2
ENSG00000119314.15	-4.47526965224614	7.8990392336382e-18	PTBP3
ENSG00000117009.11	-7.13625307729727	9.43567307301708e-18	KMO
ENSG00000145358.6	6.33442990131018	9.97121650385321e-18	DDIT4L
ENSG00000103034.14	-3.43703121417454	1.03094168275774e-17	NDRG4
ENSG00000165966.14	-5.60007886728093	1.12628996321477e-17	PDZRN4
ENSG00000134709.10	4.2836144899761	1.14927890788562e-17	HOOK1
ENSG00000167889.12	-2.81966878438271	1.21004495832805e-17	MGAT5B
ENSG00000144749.13	2.61429649356992	1.22551294685251e-17	LRIG1
ENSG00000075043.18	-3.15032467267404	1.25499752245457e-17	KCNQ2
ENSG00000054356.13	-4.79342568796003	1.34213679824076e-17	PTPRN
ENSG00000121152.9	3.04346265847418	1.43410292832069e-17	NCAPH
ENSG00000076003.4	2.88099092400845	1.9222974342707e-17	MCM6
ENSG00000079841.18	-4.57705910943929	2.10427744406709e-17	RIMS1
ENSG00000121104.7	3.27757885627536	2.22746856523419e-17	FAM117A
ENSG00000255248.7	-2.86803011902334	2.31823527710385e-17	MIR100HG
ENSG00000130787.13	-3.07063900671665	2.34521268829328e-17	HIP1R
ENSG00000196526.10	-2.57952735420927	2.49135060595253e-17	AFAP1
ENSG00000137804.12	2.64315952257401	2.87112328016333e-17	NUSAP1
ENSG00000171303.6	-5.01660234325263	2.95428197067248e-17	KCNK3
ENSG00000225783.6	-2.54938832100376	3.51354009456604e-17	MIAT
ENSG00000146267.11	-2.77645623186397	3.62323483309343e-17	FAXC
ENSG00000197177.15	-5.71845842735409	4.19499378551614e-17	ADGRA1
ENSG00000160209.18	2.82386343911892	4.30202803763715e-17	PDXK
ENSG00000223764.2	-3.89210423093707	5.095543240815e-17	LINC02593
ENSG00000183307.3	-3.06270058000837	5.69714465082427e-17	TMEM121B
ENSG00000152154.10	-2.79017023980901	5.75927960607555e-17	TMEM178A
ENSG00000055118.14	-3.25096457953799	6.09941943007065e-17	KCNH2
ENSG00000127870.16	3.61692347323957	6.22207485230039e-17	RNF6
ENSG00000167281.18	-3.14055020401646	6.44168979930374e-17	RBFOX3
ENSG00000175161.13	-4.48673446793796	6.44168979930374e-17	CADM2
ENSG00000008394.12	3.74483597801429	6.85450502312878e-17	MGST1
ENSG00000163995.19	-3.97381080093709	8.585330588794e-17	ABLIM2
ENSG00000137203.10	-4.92239396833582	8.6881909847192e-17	TFAP2A
ENSG00000163565.18	3.31161094258867	9.17702147126705e-17	IFI16
ENSG00000112379.8	-3.63226446019986	9.59130271353575e-17	ARFGEF3
ENSG00000188385.11	-4.5705369434606	1.06468301577178e-16	JAKMIP3
ENSG00000178568.14	-3.36572713579061	1.61576625563762e-16	ERBB4
ENSG00000178307.9	-3.62825859637353	1.61576625563762e-16	TMEM11
ENSG00000073910.20	-3.62596036055131	1.64706443490542e-16	FRY
ENSG00000178233.17	-3.07120072796953	1.72981426093034e-16	TMEM151B
ENSG00000253661.1	-5.11793523851818	1.72981426093034e-16	ZFHX4-AS1
ENSG00000105613.9	-3.11709833741938	1.79603910622864e-16	MAST1
ENSG00000185739.13	-4.93873258254044	1.99884064211826e-16	SRL
ENSG00000069424.14	-3.72846161011103	2.35128102410297e-16	KCNAB2
ENSG00000185924.6	-3.83264304905159	2.53187041381342e-16	RTN4RL1
ENSG00000166924.8	-3.1671451526117	3.49914212492919e-16	NYAP1
ENSG00000109063.14	-6.14891619167048	4.17308580795133e-16	MYH3
ENSG00000164100.8	-4.77887099123788	4.40674881593989e-16	NDST3
ENSG00000154917.10	-3.79735384528243	4.46028599091464e-16	RAB6B
ENSG00000244270.1	4.74032601482591	4.9500866668706e-16	RPL32P29
ENSG00000107295.9	-3.18441187572595	5.51108532830466e-16	SH3GL2
ENSG00000112182.14	-2.45774916370031	6.23655414247225e-16	BACH2
ENSG00000138119.16	3.48022600817295	6.73028146996855e-16	MYOF
ENSG00000018189.12	-3.24568407473592	7.059139605404e-16	RUFY3
ENSG00000139973.16	-4.08128596806691	7.85717114732757e-16	SYT16
ENSG00000084628.9	-2.55698857284507	9.72814989396082e-16	NKAIN1
ENSG00000169918.9	-3.57862842298493	1.05699277526931e-15	OTUD7A
ENSG00000135127.11	-3.08983648796226	1.10512573456843e-15	BICDL1
ENSG00000151490.13	-2.7191372843952	1.12287106531519e-15	PTPRO
ENSG00000162631.18	-3.93826452984461	1.13700896960162e-15	NTNG1
ENSG00000115896.15	-4.13660960585189	1.23833254093663e-15	PLCL1
ENSG00000113763.10	-4.90266468068138	1.31821057174932e-15	UNC5A
ENSG00000183960.8	-3.77260882559636	1.36801472990787e-15	KCNH8
ENSG00000151812.14	-6.05722783095533	1.82018415500146e-15	SLC35F4
ENSG00000148123.14	-3.17705148310447	2.07308189139487e-15	PLPPR1
ENSG00000126878.12	2.7285766499169	2.86839633432431e-15	AIF1L
ENSG00000139318.7	2.64037495520413	2.86839633432431e-15	DUSP6
ENSG00000152377.13	-4.06319476687895	3.08683960019249e-15	SPOCK1
ENSG00000075461.5	-2.71030441141686	3.21645050194481e-15	CACNG4
ENSG00000168993.14	-4.9313367579767	3.3009503457003e-15	CPLX1
ENSG00000183783.6	-4.01944763333494	3.6233788336204e-15	KCTD8
ENSG00000104967.6	-2.56953706428553	3.64766776838839e-15	NOVA2
ENSG00000221866.9	-4.28485287051021	3.67616451280423e-15	PLXNA4
ENSG00000174939.10	-3.20958520309365	3.71864433387256e-15	ASPHD1
ENSG00000067715.13	-3.79885338222079	3.81697054005272e-15	SYT1
ENSG00000102924.11	-4.69238920631737	4.10999131261296e-15	CBLN1
ENSG00000273301.1	-6.16293127090896	4.33248485934735e-15	ENSG00000273301
ENSG00000177511.5	-3.57710804187707	5.4765548670064e-15	ST8SIA3
ENSG00000100167.19	-2.68477953117516	5.54002120847464e-15	2003-09-01
ENSG00000084764.10	-2.69209137059253	5.97388460680082e-15	MAPRE3
ENSG00000273238.2	-6.59784051610131	5.97780428260023e-15	TMEM271
ENSG00000115380.19	2.89766958252609	6.07706449071006e-15	EFEMP1
ENSG00000171956.6	3.21810943360483	7.7775981150638e-15	FOXB1
ENSG00000135144.7	-2.97064326390913	7.80102776283986e-15	DTX1
ENSG00000271776.1	-7.55155045959074	7.97797790238778e-15	ENSG00000271776
ENSG00000155265.10	-5.24823644951354	8.24247998518979e-15	GOLGA7B
ENSG00000132646.10	2.36970209521403	9.59016676645793e-15	PCNA
ENSG00000107864.14	-3.39010282123062	9.8243795837203e-15	CPEB3
ENSG00000129595.12	-2.85682678254277	1.00178174279659e-14	EPB41L4A
ENSG00000167972.13	-2.99464552456885	1.24203762500992e-14	ABCA3
ENSG00000168283.13	3.03037427160865	1.28239009820684e-14	BMI1
ENSG00000177679.15	-4.18914728757108	1.35464000198514e-14	SRRM3
ENSG00000138166.5	3.28821781774972	1.47659613847601e-14	DUSP5
ENSG00000221946.7	-4.02142754689733	1.75906440454662e-14	FXYD7
ENSG00000225988.1	-7.70348078817901	1.76686234175207e-14	LAMP5-AS1
ENSG00000105520.10	-2.85847995530762	1.76686234175207e-14	PLPPR2
ENSG00000106069.21	-2.77654324972322	1.76686234175207e-14	CHN2
ENSG00000147642.16	-3.14928409826547	1.84308619975627e-14	SYBU
ENSG00000163808.16	3.45583007201954	1.99639020748767e-14	KIF15
ENSG00000262655.3	3.82709804089699	2.1388279439696e-14	SPON1
ENSG00000157103.10	-3.8799966157142	2.38809626937244e-14	SLC6A1
ENSG00000138622.3	-2.50389440263276	2.66894886420569e-14	HCN4
ENSG00000125744.11	-2.74252029225187	2.84572209549322e-14	RTN2
ENSG00000064300.8	-2.36809352276485	2.84572209549322e-14	NGFR
ENSG00000198853.11	-2.34560652404884	2.92724474990399e-14	RUSC2
ENSG00000185615.15	-5.04879543603895	2.98211140383862e-14	PDIA2
ENSG00000136944.17	-3.66844992181744	3.00363790875762e-14	LMX1B
ENSG00000271824.1	-4.976296218936	3.45854911387764e-14	SMIM32
ENSG00000137142.4	-3.20551701801842	4.24822710406781e-14	IGFBPL1
ENSG00000112742.9	3.46527802095191	4.3454015604211e-14	TTK
ENSG00000213420.7	-3.1188603154248	4.3454015604211e-14	GPC2
ENSG00000119715.14	-4.75852739271978	4.56664459836234e-14	ESRRB
ENSG00000230453.9	3.60587862518529	5.34965917683795e-14	ANKRD18B
ENSG00000260838.3	-4.32889910525734	5.45079715950128e-14	ENSG00000260838
ENSG00000126500.3	-3.44603506301564	5.48305762224439e-14	FLRT1
ENSG00000130528.11	-3.70707945556806	5.74892181406374e-14	HRC
ENSG00000147234.10	-3.24108444172875	5.78529811303976e-14	FRMPD3
ENSG00000167434.9	6.50382324732089	5.78529811303976e-14	CA4
ENSG00000118263.14	-2.45476122201355	6.14979102902351e-14	KLF7
ENSG00000253457.2	-7.59257691906348	6.39373408818777e-14	SMIM18
ENSG00000135903.18	3.02697241144096	6.92820445879999e-14	PAX3
ENSG00000160190.13	-3.0090399830499	8.21641345161304e-14	SLC37A1
ENSG00000154928.16	-2.56976098080774	8.22772908528151e-14	EPHB1
ENSG00000143476.17	3.29948681077063	9.2055531708533e-14	DTL
ENSG00000149972.10	-5.85800767078468	1.0285580024074e-13	CNTN5
ENSG00000128872.9	-3.03056928278088	1.03295834882408e-13	TMOD2
ENSG00000170745.11	3.22722357905968	1.03295834882408e-13	KCNS3
ENSG00000144583.4	-2.68286591863291	1.06586069688771e-13	MARCH4
ENSG00000108424.9	2.51006173636514	1.08111542730125e-13	KPNB1
ENSG00000065609.14	-4.91776819965711	1.13356746408132e-13	SNAP91
ENSG00000049656.13	-2.73957295214851	1.16044784199668e-13	CLPTM1L
ENSG00000019505.7	-2.76393970280276	1.27456405514313e-13	SYT13
ENSG00000165556.9	3.4800227502465	1.30119650927632e-13	CDX2
ENSG00000087495.16	-4.47561957341913	1.30119650927632e-13	PHACTR3
ENSG00000143669.13	-2.74299031700743	1.43748945722188e-13	LYST
ENSG00000147223.5	7.18114723789717	1.45507852168507e-13	RIPPLY1
ENSG00000198598.6	-3.07542492955738	1.51984001013315e-13	MMP17
ENSG00000162728.4	-6.12354996906629	1.52394046373192e-13	KCNJ9
ENSG00000035499.12	2.50571580830807	1.64846104798187e-13	DEPDC1B
ENSG00000123975.4	2.71259253058796	1.81551128550547e-13	CKS2
ENSG00000186854.10	4.47825887139874	1.90063784843234e-13	TRABD2A
ENSG00000225670.4	-3.41758484183356	1.90063784843234e-13	CADM3-AS1
ENSG00000198216.10	-2.78919834401369	1.9451663068293e-13	CACNA1E
ENSG00000145362.17	-2.84924035613375	1.99419617696491e-13	ANK2
ENSG00000182379.9	-3.57471000839075	2.18856844236877e-13	NXPH4
ENSG00000144354.13	3.04372521335823	2.18856844236877e-13	CDCA7
ENSG00000166848.5	-2.86951179880081	2.18856844236877e-13	TERF2IP
ENSG00000153044.9	2.68328773186107	2.21331273066485e-13	CENPH
ENSG00000165566.12	-6.50353247372878	2.24022578323868e-13	AMER2
ENSG00000008300.16	-2.26080031615938	2.28122849722669e-13	CELSR3
ENSG00000135439.11	-3.84154857715151	2.36166691859014e-13	AGAP2
ENSG00000101180.15	-4.39653253427353	2.38321831789469e-13	HRH3
ENSG00000146285.13	-4.77151588340015	2.43439681524098e-13	SCML4
ENSG00000187714.6	-4.06309796564588	2.72384308832479e-13	SLC18A3
ENSG00000084731.14	-2.52394664775857	2.72384308832479e-13	KIF3C
ENSG00000183196.8	3.41290931981212	2.73128486374401e-13	CHST6
ENSG00000203685.9	-3.1687257188925	2.73128486374401e-13	STUM
ENSG00000182759.3	-4.2382489339817	2.78889791227182e-13	MAFA
ENSG00000161896.11	3.66248928404477	2.87001241087774e-13	IP6K3
ENSG00000163531.15	-2.70764541510282	2.93854624066695e-13	NFASC
ENSG00000168280.16	-3.3168799675538	2.99792336758317e-13	KIF5C
ENSG00000123473.15	2.51892788324566	3.48533634471534e-13	STIL
ENSG00000155816.19	-2.70359358811014	3.71874505433095e-13	FMN2
ENSG00000147488.11	-4.45625841945335	3.72087232250598e-13	ST18
ENSG00000165730.14	2.99445036570772	3.73529006654349e-13	STOX1
ENSG00000129355.6	-3.21319068304984	3.96450846540524e-13	CDKN2D
ENSG00000177706.8	-2.91954615135627	4.59692968932152e-13	FAM20C
ENSG00000280135.1	-5.72371763813351	4.65959604315786e-13	ENSG00000280135
ENSG00000174279.4	-11.7459487444176	4.73588515893093e-13	EVX2
ENSG00000145423.4	2.81191193811914	4.80713732437157e-13	SFRP2
ENSG00000130287.13	-3.98255761944862	5.5690859998731e-13	NCAN
ENSG00000099365.10	-2.67641510514057	5.75644654069864e-13	STX1B
ENSG00000106341.10	-5.32890454050614	5.75997140494016e-13	PPP1R17
ENSG00000206052.10	-2.44673333141509	5.75997140494016e-13	DOK6
ENSG00000204624.7	-3.25317451197829	5.87355123391269e-13	DISP3
ENSG00000185477.4	-4.49735664362151	6.35702647004484e-13	GPRIN3
ENSG00000204442.3	-2.7577370331535	6.64290278917286e-13	FAM155A
ENSG00000169258.6	-2.55641835398161	7.15696149039652e-13	GPRIN1
ENSG00000183908.5	-3.28399245199896	7.37707814640403e-13	LRRC55
ENSG00000105963.13	-3.75283965339217	7.41245513355618e-13	ADAP1
ENSG00000092054.12	-5.65238711294042	8.02480248213409e-13	MYH7
ENSG00000067840.12	-2.18462281121647	8.04762775613454e-13	PDZD4
ENSG00000253230.8	-5.29706797889754	8.20312223433895e-13	LINC00599
ENSG00000145721.11	3.58756791817288	8.20932887978223e-13	LIX1
ENSG00000164398.12	-4.23929860788712	8.23235431247089e-13	ACSL6
ENSG00000105642.15	-2.52366656872398	8.67765378258581e-13	KCNN1
ENSG00000270171.1	-3.36850030918852	9.24590531985895e-13	ENSG00000270171
ENSG00000179912.20	-3.40380510797943	9.29361630342064e-13	R3HDM2
ENSG00000117525.13	3.40587117018214	9.52817673992128e-13	F3
ENSG00000234511.8	-11.80189692706	1.01271583540813e-12	C5orf58
ENSG00000255330.9	-2.27294458691278	1.06029193551366e-12	ENSG00000255330
ENSG00000074211.13	-2.82504567759375	1.0969989408878e-12	PPP2R2C
ENSG00000150361.11	-12.0004789250619	1.12060051376974e-12	KLHL1
ENSG00000149654.9	-4.9264800642335	1.26930523747321e-12	CDH22
ENSG00000006607.13	2.81691350526066	1.29913242850788e-12	FARP2
ENSG00000050030.13	-3.64836577019951	1.35327923915876e-12	NEXMIF
ENSG00000135406.13	-4.67591765913921	1.5065982252002e-12	PRPH
ENSG00000113722.16	7.70923903341466	1.53190118119444e-12	CDX1
ENSG00000181541.5	-4.53828005843288	1.53190118119444e-12	MAB21L2
ENSG00000265179.6	-4.83236124244597	1.59080177852516e-12	ENSG00000265179
ENSG00000183317.16	-4.90640921926202	1.63938145100468e-12	EPHA10
ENSG00000260966.1	-2.7807990793552	1.79561092709703e-12	ENSG00000260966
ENSG00000143228.12	2.90974715899172	1.82634029378383e-12	NUF2
ENSG00000101680.14	2.39433734705933	1.97962536066916e-12	LAMA1
ENSG00000171551.11	-3.88124413418987	1.97962536066916e-12	ECEL1
ENSG00000165985.9	-5.43689802805567	2.02048263057449e-12	C1QL3
ENSG00000153721.18	3.14460741909148	2.02957539059157e-12	CNKSR3
ENSG00000085433.15	-2.9625292503103	2.07465530919512e-12	WDR47
ENSG00000187902.11	-3.37555769792154	2.10747850089226e-12	SHISA7
ENSG00000088854.12	-2.21002174350978	2.13701902297303e-12	C20orf194
ENSG00000204851.6	-2.99925891275292	2.14535838738293e-12	PNMA8B
ENSG00000144406.18	-2.79667269162919	2.40905913613474e-12	UNC80
ENSG00000131747.14	2.37607312656006	2.44545122526878e-12	TOP2A
ENSG00000261115.5	-3.02394387465193	2.51874393460573e-12	TMEM178B
ENSG00000142945.12	2.91632576361951	2.62805409023172e-12	KIF2C
ENSG00000261786.1	-2.83884096831557	2.87202322606382e-12	ENSG00000261786
ENSG00000029534.19	-3.05200543472578	2.93721250028158e-12	ANK1
ENSG00000225465.8	-3.14723822624664	3.04182726107951e-12	RFPL1S
ENSG00000126787.12	2.77411520008942	3.0856749490222e-12	DLGAP5
ENSG00000170153.10	-2.15039969430162	3.25617311555739e-12	RNF150
ENSG00000165548.10	-3.12421295787357	3.65703504150154e-12	TMEM63C
ENSG00000176049.15	-2.62323985289916	3.78873516921703e-12	JAKMIP2
ENSG00000196482.16	-4.49720919765751	3.88740905821906e-12	ESRRG
ENSG00000077080.9	-11.3892240613056	3.8965361338715e-12	ACTL6B
ENSG00000166206.14	-2.36737857923481	3.91117504365964e-12	GABRB3
ENSG00000162415.6	-2.37920636579825	4.18100595176156e-12	ZSWIM5
ENSG00000163888.3	-3.13301127049254	4.25809702598244e-12	CAMK2N2
ENSG00000109805.9	2.88372644683083	4.64013021172143e-12	NCAPG
ENSG00000174446.12	3.14625501627917	4.68860188350532e-12	SNAPC5
ENSG00000156298.12	-3.6605521908954	4.8214821174572e-12	TSPAN7
ENSG00000107282.7	-3.87618662336976	4.88686330180008e-12	APBA1
ENSG00000162706.12	-2.38776834380635	5.07281623978793e-12	CADM3
ENSG00000158856.18	-3.77703900729368	5.10313243045655e-12	DMTN
ENSG00000182674.5	-3.92146036656585	5.16564016329039e-12	KCNB2
ENSG00000181449.3	2.47435823532467	5.22726614502595e-12	SOX2
ENSG00000116675.15	-2.75162044565599	5.41607901052452e-12	DNAJC6
ENSG00000167971.15	-2.22048898641654	5.95929408638913e-12	CASKIN1
ENSG00000049245.12	3.15954475534281	5.98839799339115e-12	VAMP3
ENSG00000137486.16	-2.64673268020487	6.26477742893463e-12	ARRB1
ENSG00000113532.12	-3.56791801031041	6.63260276445183e-12	ST8SIA4
ENSG00000275591.4	2.84298490994359	6.66645818520729e-12	XKR5
ENSG00000151789.10	-2.75342846115763	6.66645818520729e-12	ZNF385D
ENSG00000257935.2	-4.52138480024946	6.84839559202232e-12	LHX5-AS1
ENSG00000105486.13	2.57860773608198	6.92783077781854e-12	LIG1
ENSG00000155760.2	2.88052480450507	7.11609582197955e-12	FZD7
ENSG00000089169.14	-11.4089946668196	7.4419664196816e-12	RPH3A
ENSG00000165304.7	2.81611702008341	7.61237852601044e-12	MELK
ENSG00000171033.12	-2.66263111405445	7.77672175916541e-12	PKIA
ENSG00000187772.7	3.41974745425774	7.84538679765596e-12	LIN28B
ENSG00000196358.10	-2.90431854577581	8.11738501800348e-12	NTNG2
ENSG00000134030.13	-2.26764571807817	8.66108256915928e-12	CTIF
ENSG00000149243.15	-3.91644005990304	8.91202399551363e-12	KLHL35
ENSG00000166664.13	-5.08526696516997	9.25482372280944e-12	CHRFAM7A
ENSG00000173530.5	2.41066846918154	9.68259277077574e-12	TNFRSF10D
ENSG00000018625.14	4.30424049547858	1.00405841436454e-11	ATP1A2
ENSG00000145642.11	6.07580997414847	1.01499847776987e-11	SHISAL2B
ENSG00000168530.15	-11.9809033221526	1.11846947037147e-11	MYL1
ENSG00000152669.8	-3.98923924131835	1.11846947037147e-11	CCNO
ENSG00000225792.1	-2.9745539530497	1.2799116080198e-11	ENSG00000225792
ENSG00000254377.5	-4.33717943360857	1.31679398883788e-11	MIR124-2HG
ENSG00000087258.14	-2.21008081479882	1.41319269975865e-11	GNAO1
ENSG00000260729.1	-2.85217588819141	1.43771973959191e-11	ENSG00000260729
ENSG00000144191.11	-5.56056702756589	1.44621274374233e-11	CNGA3
ENSG00000107929.14	-2.60181241206226	1.47871708113383e-11	LARP4B
ENSG00000196132.11	-7.6826500948107	1.49946669811013e-11	MYT1
ENSG00000058673.16	-5.89341408211519	1.67639610614566e-11	ZC3H11A
ENSG00000101098.12	-2.78984177476364	1.69119366239739e-11	RIMS4
ENSG00000109265.13	-2.27083374003106	1.82886146701813e-11	KIAA1211
ENSG00000177108.5	-2.88615136956544	2.05718761295775e-11	ZDHHC22
ENSG00000144152.12	2.68973898883717	2.27652323589727e-11	FBLN7
ENSG00000174938.14	-2.46496226764388	2.32178819749011e-11	SEZ6L2
ENSG00000070729.13	-6.73423419369611	2.34945037287758e-11	CNGB1
ENSG00000162630.5	-2.95057117921614	2.35118499937104e-11	B3GALT2
ENSG00000111052.7	-3.23561278163487	2.55325150319017e-11	LIN7A
ENSG00000148053.15	2.48166846254391	2.60435920033045e-11	NTRK2
ENSG00000196220.15	-2.05461344741887	2.64673234379101e-11	SRGAP3
ENSG00000037280.15	2.94504812307139	2.68625634787185e-11	FLT4
ENSG00000197410.12	-3.98934776354004	2.68923366630424e-11	DCHS2
ENSG00000122254.6	-7.12616750148199	2.747649802703e-11	HS3ST2
ENSG00000161298.17	-2.50957871608037	2.75863256603917e-11	ZNF382
ENSG00000111783.12	2.23164667373314	2.88793549438985e-11	RFX4
ENSG00000235608.1	-8.54879666347255	2.92460329591208e-11	NKX1-1
ENSG00000122367.19	-3.61552788934022	2.94064115931045e-11	LDB3
ENSG00000118729.11	-4.78052169542605	3.03365366702656e-11	CASQ2
ENSG00000225206.8	-4.83835986786746	3.64202818307609e-11	MIR137HG
ENSG00000176641.10	-2.63582646629866	3.75963055935706e-11	RNF152
ENSG00000125835.18	2.16403854249931	4.16346039272085e-11	SNRPB
ENSG00000121297.6	-2.54217493478677	4.23605684340807e-11	TSHZ3
ENSG00000178401.14	-4.71463266139737	4.54328047860589e-11	DNAJC22
ENSG00000163818.16	-3.89657405557815	4.61035133922153e-11	LZTFL1
ENSG00000128512.20	-2.25577476296559	4.69541921194079e-11	DOCK4
ENSG00000170396.7	-3.08432061995998	5.09863345125456e-11	ZNF804A
ENSG00000131711.14	-2.690307159544	5.19469134974067e-11	MAP1B
ENSG00000220205.8	-2.5823251963614	5.28996755405473e-11	VAMP2
ENSG00000166897.14	-3.97297766980373	5.32529350536239e-11	ELFN2
ENSG00000280294.1	-2.22519123927413	5.39320188994088e-11	ENSG00000280294
ENSG00000157456.7	2.74536015670936	5.91648254009384e-11	CCNB2
ENSG00000060138.12	2.35887596684806	5.91878739848551e-11	YBX3
ENSG00000058404.19	-3.24447437769226	6.06583801523006e-11	CAMK2B
ENSG00000091879.13	3.0848618580145	6.12875720020655e-11	ANGPT2
ENSG00000176956.12	-4.1314192434734	6.1406455553339e-11	LY6H
ENSG00000197576.13	-2.72251737236796	6.1406455553339e-11	HOXA4
ENSG00000153982.10	-2.41182250894127	6.1406455553339e-11	GDPD1
ENSG00000103723.12	-4.16884895691046	6.27146108443588e-11	AP3B2
ENSG00000135472.8	-4.11167588896736	6.56517396058452e-11	FAIM2
ENSG00000188610.12	2.58924304380299	7.09450800225937e-11	FAM72B
ENSG00000251022.6	-3.45929195848813	7.22554625607359e-11	THAP9-AS1
ENSG00000124788.17	-2.25924964628035	7.84264902931358e-11	ATXN1
ENSG00000151690.14	-2.71153471180049	7.89839687742659e-11	MFSD6
ENSG00000198648.10	-2.2897490737563	7.97783549036654e-11	STK39
ENSG00000198929.12	-2.65943356910922	8.15276709912662e-11	NOS1AP
ENSG00000254087.7	3.04735179723691	8.15548307135746e-11	LYN
ENSG00000073331.17	-4.17242703924662	8.19142694022137e-11	ALPK1
ENSG00000145681.10	3.83798805556989	8.61221213230407e-11	HAPLN1
ENSG00000140525.17	2.38474381975726	9.53675985581251e-11	FANCI
ENSG00000204217.13	-2.15258938197585	9.6518110498326e-11	BMPR2
ENSG00000080031.9	-4.70790507358796	1.00335745834064e-10	ENSG00000080031
ENSG00000132718.8	-3.5352943998322	1.02669585823187e-10	SYT11
ENSG00000071073.12	-2.40694531969559	1.062455349579e-10	MGAT4A
ENSG00000161544.9	-3.45489307683952	1.06839960803067e-10	CYGB
ENSG00000007372.21	4.26780569350516	1.12530363247746e-10	PAX6
ENSG00000157680.15	-3.5116092380853	1.20924078473245e-10	DGKI
ENSG00000173404.4	-3.96766687364444	1.23256956693655e-10	INSM1
ENSG00000153266.12	3.97730640505452	1.28446199743472e-10	FEZF2
ENSG00000171798.17	-2.70247367816179	1.34256895318001e-10	KNDC1
ENSG00000089685.14	2.836662665326	1.34885263607006e-10	BIRC5
ENSG00000183715.13	-3.09332392814458	1.37964257266249e-10	OPCML
ENSG00000213626.11	-2.12188553749459	1.46624560730156e-10	LBH
ENSG00000171817.16	-3.82421006047732	1.56197928986419e-10	ZNF540
ENSG00000156970.12	2.86186856973975	1.59902140959792e-10	BUB1B
ENSG00000131153.8	2.76797596892153	1.61701401399884e-10	GINS2
ENSG00000174371.16	3.22857851939633	1.62679825562071e-10	EXO1
ENSG00000166450.12	2.7719290840631	1.67541202238395e-10	PRTG
ENSG00000159082.17	-2.38946475812788	1.68724856137831e-10	SYNJ1
ENSG00000120907.17	-10.5907035760651	1.72545649314544e-10	ADRA1A
ENSG00000174672.15	-2.32747311296202	1.72683473164276e-10	BRSK2
ENSG00000212719.10	2.44203469381263	1.75861038754903e-10	C17orf51
ENSG00000163710.7	3.59313243336474	1.94491048581472e-10	PCOLCE2
ENSG00000129993.14	-2.2397776546684	1.96457423184062e-10	CBFA2T3
ENSG00000129680.15	2.27143914918764	2.01698800134277e-10	MAP7D3
ENSG00000175264.7	-3.1446504582712	2.0906937221636e-10	CHST1
ENSG00000094804.9	3.39698055387521	2.0906937221636e-10	CDC6
ENSG00000138180.15	2.69698779848036	2.12776743687463e-10	CEP55
ENSG00000079616.12	2.14243521255857	2.22810651291633e-10	KIF22
ENSG00000106665.15	-1.99360481119244	2.2541616369529e-10	CLIP2
ENSG00000152495.10	-2.39661189305029	2.28469122388433e-10	CAMK4
ENSG00000168843.13	-3.08581904818953	2.31783071671889e-10	FSTL5
ENSG00000110660.14	3.43833208136125	2.3294092657489e-10	SLC35F2
ENSG00000143171.12	-4.75212428110581	2.35144963923075e-10	RXRG
ENSG00000169783.12	-2.13489604277478	2.53764546929701e-10	LINGO1
ENSG00000185880.12	-2.56642634142196	2.60529084560771e-10	TRIM69
ENSG00000101958.13	-5.85634512172056	2.63485853622116e-10	GLRA2
ENSG00000146276.11	-11.0415293119239	2.64622074393562e-10	GABRR1
ENSG00000212864.3	-2.66306251817528	2.74773160363583e-10	RNF208
ENSG00000138160.5	2.62358750344962	2.78025874309949e-10	KIF11
ENSG00000101438.3	-7.2847669244484	2.784976684005e-10	SLC32A1
ENSG00000163328.13	-2.5767317311858	2.90628683666773e-10	GPR155
ENSG00000139220.16	-10.566960309688	2.90998516823614e-10	PPFIA2
ENSG00000259203.1	-3.84943945421737	2.91649717919076e-10	ENSG00000259203
ENSG00000146555.18	-2.02501466949374	3.01637022711327e-10	SDK1
ENSG00000213853.9	2.49663377718752	3.19882420705291e-10	EMP2
ENSG00000145242.13	-8.17277131172218	3.32236263012916e-10	EPHA5
ENSG00000135709.12	-2.15513346539909	3.38312696401497e-10	KIAA0513
ENSG00000121316.10	6.44786258977342	3.38312696401497e-10	PLBD1
ENSG00000133119.12	2.26467456304739	3.38312696401497e-10	RFC3
ENSG00000154760.13	2.40538792197045	3.38312696401497e-10	SLFN13
ENSG00000141401.11	2.28381471632695	3.47123262950625e-10	IMPA2
ENSG00000105464.3	-2.99516706279713	3.57860663882811e-10	GRIN2D
ENSG00000215612.7	-6.16602416146704	3.59893006951967e-10	HMX1
ENSG00000198513.11	-3.03556599736506	3.61005813819155e-10	ATL1
ENSG00000160447.6	2.59643348019181	3.83027004044179e-10	PKN3
ENSG00000269713.7	-2.15763939168249	3.84176821447475e-10	NBPF9
ENSG00000184985.16	-2.43183916978548	3.87357581382774e-10	SORCS2
ENSG00000188641.12	-3.29650684205101	4.38040994810463e-10	DPYD
ENSG00000213341.10	-4.1415599003728	4.43531972990931e-10	CHUK
ENSG00000101115.12	2.4388004988212	4.44788639300093e-10	SALL4
ENSG00000232044.6	-3.18029943258626	4.6473643648405e-10	SILC1
ENSG00000163535.17	2.36116144965745	4.66466832354227e-10	SGO2
ENSG00000105281.12	2.22525935025409	4.94727739702486e-10	SLC1A5
ENSG00000259969.1	-2.2379753485319	5.13913438001025e-10	ENSG00000259969
ENSG00000128045.6	2.2799127675308	5.17599557287928e-10	RASL11B
ENSG00000113742.12	-3.01759259453645	5.22362356648698e-10	CPEB4
ENSG00000066032.18	-3.09989046565684	5.47899855784526e-10	CTNNA2
ENSG00000088325.15	2.62717082662361	5.64049079635118e-10	TPX2
ENSG00000178796.12	-10.4677713323998	5.71002954194933e-10	RIIAD1
ENSG00000213190.3	-2.62735907629093	5.79213975112628e-10	MLLT11
ENSG00000119614.2	-6.87219674670755	5.84040406279682e-10	VSX2
ENSG00000143416.20	2.94909365602926	5.84040406279682e-10	SELENBP1
ENSG00000255339.6	-10.350397901368	5.87054346847112e-10	ENSG00000255339
ENSG00000139200.13	-2.18472721777101	6.16582722915687e-10	PIANP
ENSG00000188760.10	-2.99521760629636	6.50047118595989e-10	TMEM198
ENSG00000102804.14	-2.58413744314998	6.59971268753919e-10	TSC22D1
ENSG00000253308.2	-11.5812139147498	6.7574845252492e-10	ENSG00000253308
ENSG00000115457.9	1.99022082576527	7.00690441010194e-10	IGFBP2
ENSG00000068971.13	-3.34587913531811	7.43494144026645e-10	PPP2R5B
ENSG00000154162.14	-3.72984842216879	7.5895413213236e-10	CDH12
ENSG00000145703.15	2.74331718944353	8.25200721785022e-10	IQGAP2
ENSG00000221890.3	-2.29584251573249	8.69155636452617e-10	NPTXR
ENSG00000116147.16	-4.49302516826346	8.88117711724545e-10	TNR
ENSG00000179292.4	-6.25056749245113	9.06711225405582e-10	TMEM151A
ENSG00000175395.15	-2.71692876058705	9.06921093191061e-10	ZNF25
ENSG00000072571.19	2.41789860064096	9.07584923399249e-10	HMMR
ENSG00000124406.16	-3.20556946970999	9.33213064585749e-10	ATP8A1
ENSG00000275740.1	10.2478553368472	9.4698848525302e-10	ENSG00000275740
ENSG00000163873.9	-2.79644094901652	9.84928265967789e-10	GRIK3
ENSG00000230699.2	-3.24957577281757	9.89096620345586e-10	ENSG00000230699
ENSG00000072110.13	2.09032067517343	9.94444467683072e-10	ACTN1
ENSG00000115112.7	4.25414543950395	9.99632846852341e-10	TFCP2L1
ENSG00000205578.5	-10.3607833295223	9.99632846852341e-10	POM121B
ENSG00000144460.12	-7.69345070403711	1.01838539557083e-09	NYAP2
ENSG00000186603.5	3.10829980775133	1.08613260306017e-09	HPDL
ENSG00000261061.1	2.6984446247748	1.1164532726897e-09	ENSG00000261061
ENSG00000080986.12	3.3887756752703	1.1496274226511e-09	NDC80
ENSG00000213760.10	-3.07576363547789	1.18823902566703e-09	ATP6V1G2
ENSG00000117724.12	2.62995837024661	1.19699682613784e-09	CENPF
ENSG00000261716.1	-2.19028690435939	1.22027012661888e-09	HIST2H2BC
ENSG00000102878.16	-5.1393821908491	1.22154950758438e-09	HSF4
ENSG00000115944.14	2.58162438990023	1.22485389079192e-09	COX7A2L
ENSG00000197322.3	-4.89084451004226	1.24064773239476e-09	C17orf102
ENSG00000278012.1	-4.9567043687663	1.27883644533485e-09	ENSG00000278012
ENSG00000166963.12	-1.99418660684762	1.28001050246302e-09	MAP1A
ENSG00000162426.14	-3.2078020117196	1.34673616763354e-09	SLC45A1
ENSG00000164649.19	2.23247465234062	1.35771258473895e-09	CDCA7L
ENSG00000176387.6	-2.9067603383743	1.35794586590539e-09	HSD11B2
ENSG00000162736.15	2.67314475929967	1.45707174429028e-09	NCSTN
ENSG00000143502.14	-2.40630463983985	1.5033225434774e-09	SUSD4
ENSG00000270059.1	-3.8829129240241	1.5033225434774e-09	ENSG00000270059
ENSG00000165443.11	-2.84297567007378	1.54341632172463e-09	PHYHIPL
ENSG00000125257.13	2.40027719442589	1.61308006405309e-09	ABCC4
ENSG00000279117.1	-2.09457185516754	1.64251677823363e-09	ENSG00000279117
ENSG00000131242.17	-2.27763642948598	1.67245954661279e-09	RAB11FIP4
ENSG00000117707.15	-2.07207095977493	1.67745855988663e-09	PROX1
ENSG00000226887.7	3.67777045671897	1.92565747617116e-09	ERVMER34-1
ENSG00000173698.17	-4.45009490463467	1.94939404137739e-09	ADGRG2
ENSG00000134184.12	10.0762084843931	1.99225725081417e-09	GSTM1
ENSG00000151746.13	-1.86847288219848	2.03944858950958e-09	BICD1
ENSG00000112118.18	3.47612409666001	2.05090767292706e-09	MCM3
ENSG00000130758.7	-2.09962200195063	2.13351077858794e-09	MAP3K10
ENSG00000099958.14	5.10112494590156	2.22303563531495e-09	DERL3
ENSG00000164438.5	-3.97671501409364	2.24832165536125e-09	TLX3
ENSG00000167619.11	-3.02494754530987	2.26973074685669e-09	TMEM145
ENSG00000016082.14	-5.07488438239141	2.26973074685669e-09	ISL1
ENSG00000251322.7	-3.82926546283885	2.28703211999786e-09	SHANK3
ENSG00000110446.10	3.20030628138303	2.30213906426913e-09	SLC15A3
ENSG00000156564.8	-3.78131681695591	2.30514250515064e-09	LRFN2
ENSG00000248746.5	6.246640589523	2.32318692066282e-09	ACTN3
ENSG00000122786.19	2.20181613780161	2.52916399537683e-09	CALD1
ENSG00000267740.5	-10.3878868827819	2.61058158169473e-09	ENSG00000267740
ENSG00000059915.16	-2.49360224797271	2.62749860737912e-09	PSD
ENSG00000172350.9	-4.09117590556449	2.63384822483101e-09	ABCG4
ENSG00000125814.17	-2.79632102065088	2.63640420133097e-09	NAPB
ENSG00000066279.17	2.49847997306898	2.734436942319e-09	ASPM
ENSG00000168078.9	2.52982246783395	2.81866959889695e-09	PBK
ENSG00000162735.18	2.99697338184816	2.89612822815604e-09	PEX19
ENSG00000170989.8	2.5351421035462	2.92956552586598e-09	S1PR1
ENSG00000163393.12	-2.99920870112111	3.00558169043262e-09	SLC22A15
ENSG00000189057.10	3.01783372576576	3.04240404085167e-09	FAM111B
ENSG00000270093.1	-3.56819867794038	3.0829216117605e-09	ENSG00000270093
ENSG00000198554.11	2.23015718815253	3.09997285758961e-09	WDHD1
ENSG00000166974.12	-1.86777982954315	3.09997285758961e-09	MAPRE2
ENSG00000134548.9	3.20160570985646	3.15793584538796e-09	SPX
ENSG00000138182.14	2.48454250703051	3.43088646443704e-09	KIF20B
ENSG00000136928.6	-3.0579332354102	3.44807109977097e-09	GABBR2
ENSG00000169679.14	2.92346728373383	3.57557660981873e-09	BUB1
ENSG00000130294.15	-3.26027444115401	3.58426489583738e-09	KIF1A
ENSG00000166881.9	2.22722852314716	3.70637676950952e-09	NEMP1
ENSG00000182957.15	2.36455899260074	3.82599193183581e-09	SPATA13
ENSG00000166016.5	-2.58123070980599	3.82599193183581e-09	ABTB2
ENSG00000167552.13	-1.89512234535104	3.83224935843276e-09	TUBA1A
ENSG00000165462.5	-3.67800417998019	3.90377750901611e-09	PHOX2A
ENSG00000139618.14	2.72577323381569	3.90377750901611e-09	BRCA2
ENSG00000197594.11	3.07749397330716	4.12227449578e-09	ENPP1
ENSG00000159164.9	-1.82587429974742	4.24310349023671e-09	SV2A
ENSG00000133958.13	-4.173103601761	4.24920704870792e-09	UNC79
ENSG00000139915.19	-3.02638514896183	4.24920704870792e-09	MDGA2
ENSG00000174840.8	-1.9952137800751	4.28153824426796e-09	PDE12
ENSG00000162981.13	-2.27474422920883	4.28261528628988e-09	LRATD1
ENSG00000165349.11	3.03858610818289	4.49918262550032e-09	SLC7A3
ENSG00000104381.12	-2.11625188986399	4.51412774249662e-09	GDAP1
ENSG00000167778.8	-2.15379743787584	4.58451541104179e-09	SPRYD3
ENSG00000164251.4	3.50990935518628	4.63448898288326e-09	F2RL1
ENSG00000137449.15	-3.61613494026227	4.86229155236797e-09	CPEB2
ENSG00000188738.14	-2.05311808598271	4.87643177701113e-09	FSIP2
ENSG00000144283.21	2.28822590748612	5.10970338467073e-09	PKP4
ENSG00000100678.18	-2.76928398420806	5.12040767953615e-09	SLC8A3
ENSG00000261534.1	-3.65989495737306	5.62702248102346e-09	ENSG00000261534
ENSG00000124795.14	1.78427027726777	5.98194808076251e-09	DEK
ENSG00000278709.1	-4.32702623884852	5.99181075650512e-09	NKILA
ENSG00000266094.7	-3.21011725919626	6.07238813595053e-09	RASSF5
ENSG00000120057.4	4.94208599331818	6.15268943021282e-09	SFRP5
ENSG00000076554.15	-2.62634833391382	6.17472503238845e-09	TPD52
ENSG00000019582.14	3.515846065578	6.19954018753887e-09	CD74
ENSG00000023171.16	2.9264665601331	6.29490838790653e-09	GRAMD1B
ENSG00000112312.9	2.41508267813542	6.43995822845528e-09	GMNN
ENSG00000123570.3	-2.36960450144326	6.43995822845528e-09	RAB9B
ENSG00000138346.14	2.58511640099356	6.44660386561605e-09	DNA2
ENSG00000204103.3	-2.83892853382066	6.65349390102744e-09	MAFB
ENSG00000184792.15	-2.91326461274984	6.96249889754914e-09	OSBP2
ENSG00000075035.9	-2.60542274748739	7.02645377223307e-09	WSCD2
ENSG00000105290.11	-3.12813103694614	7.03692088753255e-09	APLP1
ENSG00000101773.18	1.98896081635789	7.13509371342635e-09	RBBP8
ENSG00000174145.7	-3.64697319128433	7.35689478459308e-09	NWD2
ENSG00000184206.11	-3.42873712776049	7.69847638615382e-09	GOLGA6L4
ENSG00000237649.7	2.73037191968013	8.0118618670621e-09	KIFC1
ENSG00000107338.9	-2.11611947386842	8.24011400494978e-09	SHB
ENSG00000187634.11	-5.06679757303019	8.31065397055931e-09	SAMD11
ENSG00000279765.3	-9.82247159461532	8.32591401600872e-09	ENSG00000279765
ENSG00000182389.19	-2.70974114487955	8.54015436560925e-09	CACNB4
ENSG00000163064.6	-4.70155050685229	8.59537774371763e-09	EN1
ENSG00000111897.6	-1.96781895054128	8.63033533304862e-09	SERINC1
ENSG00000167702.11	-2.09675335698643	8.65003691207728e-09	KIFC2
ENSG00000197565.15	2.32825612825787	9.19952338106682e-09	COL4A6
ENSG00000111674.8	-2.84587265938302	9.23369229904035e-09	ENO2
ENSG00000260614.1	-3.51680386296185	9.49371815729096e-09	ENSG00000260614
ENSG00000117016.9	-2.96216065688991	9.57072920381242e-09	RIMS3
ENSG00000103647.12	-1.95603227210933	9.66902005850462e-09	CORO2B
ENSG00000144554.10	2.63261207147373	9.78958837448336e-09	FANCD2
ENSG00000185666.14	-3.73031161382022	1.00094560809488e-08	SYN3
ENSG00000075218.18	2.35364234936673	1.03854156126496e-08	GTSE1
ENSG00000170779.10	2.10476475387114	1.06584049784979e-08	CDCA4
ENSG00000177602.5	2.42327333644252	1.08347820674968e-08	HASPIN
ENSG00000135116.9	-3.17535372117613	1.1187219072745e-08	HRK
ENSG00000153815.16	-1.80902010048256	1.12275770240393e-08	CMIP
ENSG00000172346.14	-2.51298772101794	1.12826379625565e-08	CSDC2
ENSG00000110881.11	-1.8935297526643	1.13335079744404e-08	ASIC1
ENSG00000089157.15	1.7850020145891	1.14188075570809e-08	RPLP0
ENSG00000140600.16	-2.29568741737531	1.14507497669616e-08	SH3GL3
ENSG00000166862.6	-7.37437661412801	1.20245444395514e-08	CACNG2
ENSG00000073464.11	-2.08336761137389	1.25571153576273e-08	CLCN4
ENSG00000134313.15	-1.82218001119272	1.27219486178395e-08	KIDINS220
ENSG00000215474.7	-9.73070544236542	1.31620127925238e-08	SKOR2
ENSG00000155961.4	-2.60844441890161	1.33042138911671e-08	RAB39B
ENSG00000104738.16	2.86715764814061	1.35573627797563e-08	MCM4
ENSG00000114923.16	-2.43067193089051	1.41149428669862e-08	SLC4A3
ENSG00000159055.3	1.89468936793504	1.41149428669862e-08	MIS18A
ENSG00000105011.8	3.16739893536991	1.47092092761005e-08	ASF1B
ENSG00000154920.14	2.16948835431976	1.48255628843478e-08	EME1
ENSG00000133020.4	-10.2349633982651	1.50607445391535e-08	MYH8
ENSG00000122548.5	-3.96387902495329	1.50749259283251e-08	KIAA0087
ENSG00000122644.12	3.55038548047844	1.54582188305937e-08	ARL4A
ENSG00000283515.1	9.85725786978182	1.62577437843332e-08	ENSG00000283515
ENSG00000105088.8	-2.24481678455915	1.65804138881598e-08	ENSG00000105088
ENSG00000126453.9	2.4245830703551	1.67965546289712e-08	BCL2L12
ENSG00000185052.11	-2.43267598272235	1.68403334831806e-08	SLC24A3
ENSG00000142731.10	2.11950906683698	1.69597676835661e-08	PLK4
ENSG00000215440.11	-2.47328808907642	1.7547065845962e-08	NPEPL1
ENSG00000158089.14	-3.05696263601358	1.76292539698348e-08	GALNT14
ENSG00000135298.13	-3.27958822155347	1.81465513396117e-08	ADGRB3
ENSG00000170390.15	-2.07919303396046	1.85374252354716e-08	DCLK2
ENSG00000130300.8	3.09039138820888	1.86476840104495e-08	PLVAP
ENSG00000164611.12	3.76540124355583	1.90107163958372e-08	PTTG1
ENSG00000136854.19	-2.37813968598901	1.98756307188105e-08	STXBP1
ENSG00000091844.7	-2.38095234772423	2.00807922989327e-08	RGS17
ENSG00000275038.1	-4.53313558647814	2.01768224600906e-08	ENSG00000275038
ENSG00000267699.2	-9.77395128604309	2.11298587824976e-08	ENSG00000267699
ENSG00000104147.8	2.92381399001756	2.13246338625096e-08	OIP5
ENSG00000010292.12	1.85841773318837	2.2043194718608e-08	NCAPD2
ENSG00000122952.16	2.80918779147069	2.24721784113166e-08	ZWINT
ENSG00000196092.12	-3.70787969250794	2.25554052372102e-08	PAX5
ENSG00000172915.18	-2.2567323782342	2.29867354507815e-08	NBEA
ENSG00000023697.12	1.95016204024408	2.32316256600903e-08	DERA
ENSG00000168675.18	-3.22057381088671	2.34346826113161e-08	LDLRAD4
ENSG00000257218.5	4.84683996149952	2.41311470571831e-08	GATC
ENSG00000111247.14	2.54292550653923	2.41358394241525e-08	RAD51AP1
ENSG00000147481.14	-4.99873008910797	2.45168784613209e-08	SNTG1
ENSG00000282164.2	-2.72989266242967	2.45483568971755e-08	PEG13
ENSG00000184185.9	-2.19410836936021	2.47791842606546e-08	KCNJ12
ENSG00000135218.17	-5.29488004903322	2.52083332008828e-08	CD36
ENSG00000198739.10	-3.88107569921915	2.5222398954959e-08	LRRTM3
ENSG00000164418.19	-3.29541014436102	2.54154971972196e-08	GRIK2
ENSG00000176884.14	-4.212380446275	2.62744860390132e-08	GRIN1
ENSG00000230630.4	-3.5426133011754	2.6353778258299e-08	DNM3OS
ENSG00000224864.4	-4.34211403000229	2.64100813534867e-08	ENSG00000224864
ENSG00000258334.1	-4.06443930126784	2.67739735423804e-08	ENSG00000258334
ENSG00000151726.13	-2.2474130769654	2.70771005602428e-08	ACSL1
ENSG00000106692.13	2.14667645279091	2.9674303929247e-08	FKTN
ENSG00000116830.11	1.86525626293279	3.1011192490554e-08	TTF2
ENSG00000253405.1	-10.2088578327943	3.1388957533656e-08	EVX1-AS
ENSG00000187672.12	-2.45800052025598	3.15544223828325e-08	ERC2
ENSG00000122176.10	4.8354246200854	3.16082006338294e-08	FMOD
ENSG00000153933.9	-2.12662746768907	3.17994933731458e-08	DGKE
ENSG00000133863.7	2.56790071824917	3.3397674492272e-08	TEX15
ENSG00000233864.7	-1.89363667419744	3.36098784274671e-08	ENSG00000233864
ENSG00000068489.12	2.53059623595099	3.3648370247425e-08	PRR11
ENSG00000136750.11	-3.72116107366228	3.39297470005205e-08	GAD2
ENSG00000111432.4	2.18594331852242	3.41256982480219e-08	FZD10
ENSG00000124191.17	-2.30516506166786	3.45643156947938e-08	TOX2
ENSG00000175764.14	-2.62684229166272	3.7122414774994e-08	TTLL11
ENSG00000149294.16	-3.91718992517933	3.75144980884348e-08	NCAM1
ENSG00000087085.13	-2.96039823435264	3.75503996059591e-08	ACHE
ENSG00000180071.19	2.41401411927436	3.84562733872161e-08	ANKRD18A
ENSG00000115194.10	-3.23899966857953	3.90326217133956e-08	SLC30A3
ENSG00000165480.15	3.05044480054505	4.03040989824288e-08	SKA3
ENSG00000250305.8	-4.75906891370587	4.05160026861713e-08	TRMT9B
ENSG00000081479.12	2.92759213587698	4.10364461368182e-08	LRP2
ENSG00000235314.1	-3.97874393849118	4.11679182684144e-08	LINC00957
ENSG00000102781.13	-2.24919871059081	4.15634020246323e-08	KATNAL1
ENSG00000137502.9	-2.24181032020038	4.18002575366684e-08	RAB30
ENSG00000075275.16	2.38782189755028	4.18978326170359e-08	CELSR1
ENSG00000120539.14	1.85698702228133	4.2727101770274e-08	MASTL
ENSG00000197872.11	-2.32997527140528	4.34785827918807e-08	FAM49A
ENSG00000107518.16	-1.94225557558337	4.38025334442467e-08	ATRNL1
ENSG00000135519.6	-4.78882898657269	4.43616275620837e-08	KCNH3
ENSG00000159248.4	-4.20128239760793	4.4887652414715e-08	GJD2
ENSG00000203952.9	2.45610646951156	4.490464533538e-08	CCDC160
ENSG00000129946.10	-2.63975062696657	4.68366175273541e-08	SHC2
ENSG00000112984.11	3.16922964948627	4.87978167252333e-08	KIF20A
ENSG00000167900.11	2.93119748782479	4.88140255974977e-08	TK1
ENSG00000237289.9	-2.32461402764494	4.9093436391775e-08	CKMT1B
ENSG00000151725.11	2.88105962566616	5.01547420458328e-08	CENPU
ENSG00000134817.10	5.35568909083802	5.07029192843435e-08	APLNR
ENSG00000283183.1	-7.14127674760347	5.07507332799654e-08	ENSG00000283183
ENSG00000134982.16	-1.84730357528279	5.51098904428373e-08	APC
ENSG00000122180.4	-5.26894261097425	5.5111748972464e-08	MYOG
ENSG00000066468.22	2.06823070974762	5.51479603354985e-08	FGFR2
ENSG00000117650.12	2.32058732110022	5.51843827503247e-08	NEK2
ENSG00000101412.12	2.11039754091055	5.52976678961907e-08	E2F1
ENSG00000154783.11	-2.3962800424822	5.60143434701642e-08	FGD5
ENSG00000151640.12	-2.46370436858463	5.60785800378441e-08	DPYSL4
ENSG00000181215.14	-5.03159583574304	5.76170525848169e-08	C4orf50
ENSG00000152092.15	-1.90140909173285	5.79627255014192e-08	ASTN1
ENSG00000182771.18	-2.49357455526903	5.83894446759926e-08	GRID1
ENSG00000137807.13	2.33856294750521	6.05445778138054e-08	ENSG00000137807
ENSG00000135090.13	-2.32716603402162	6.09673287360864e-08	TAOK3
ENSG00000101695.8	2.90140308891409	6.25323679929149e-08	RNF125
ENSG00000147202.17	2.6831112624571	6.40037825631679e-08	DIAPH2
ENSG00000277200.1	-3.49518525724017	6.47320993996571e-08	ENSG00000277200
ENSG00000176171.11	-1.88093959747966	6.58172606214941e-08	BNIP3
ENSG00000151322.18	-2.33122476688044	6.67569833223236e-08	NPAS3
ENSG00000206077.10	-2.17957817070631	6.67690942926468e-08	ZDHHC11B
ENSG00000180998.11	-2.93153252187055	6.70485119709427e-08	GPR137C
ENSG00000109436.7	-1.91297002632484	6.89569660792112e-08	TBC1D9
ENSG00000164620.8	-2.74569321110958	6.91843628730605e-08	RELL2
ENSG00000138658.15	2.06249565160173	7.02904929567417e-08	ZGRF1
ENSG00000187164.19	2.21503992300003	7.35140344098349e-08	SHTN1
ENSG00000140307.10	2.18908625231656	7.61087246233453e-08	GTF2A2
ENSG00000197535.14	-2.41035770455989	8.04652053926805e-08	MYO5A
ENSG00000146143.17	2.16449381930462	8.31495530779631e-08	PRIM2
ENSG00000162521.18	1.97473448209025	8.468395196148e-08	RBBP4
ENSG00000204802.3	-9.53001232252078	8.68926369761895e-08	ENSG00000204802
ENSG00000013297.10	3.52334361664467	9.1025293036603e-08	CLDN11
ENSG00000163644.14	-2.28168709352757	9.25787158079819e-08	PPM1K
ENSG00000240891.7	-2.41413653305164	9.33678997238996e-08	PLCXD2
ENSG00000167325.14	1.76016965835661	1.04174268938855e-07	RRM1
ENSG00000130540.13	-2.37789789295146	1.04410676650194e-07	SULT4A1
ENSG00000255737.2	-3.74838745362022	1.0702759571383e-07	AGAP2-AS1
ENSG00000136824.18	2.96786916179792	1.07983430085745e-07	SMC2
ENSG00000250049.5	-7.53775131327701	1.10721210122e-07	ENSG00000250049
ENSG00000149636.15	2.70595192267444	1.11831029200621e-07	DSN1
ENSG00000131437.15	-2.14524481497398	1.1274196600213e-07	KIF3A
ENSG00000059728.10	-2.0000937792436	1.12767319201373e-07	MXD1
ENSG00000213186.7	2.19039508588186	1.13762032557534e-07	TRIM59
ENSG00000261675.1	-7.13498344859157	1.16372970929299e-07	ENSG00000261675
ENSG00000159733.13	-4.50371401961785	1.16558305533194e-07	ZFYVE28
ENSG00000125885.13	1.9397565128719	1.16558305533194e-07	MCM8
ENSG00000073111.13	2.38642867551128	1.1850609740303e-07	MCM2
ENSG00000152253.8	2.79620807352454	1.19068364948681e-07	SPC25
ENSG00000197822.10	5.86356495396283	1.19269574666283e-07	OCLN
ENSG00000105767.2	-1.79421810377386	1.21007809203089e-07	CADM4
ENSG00000101489.19	-4.68097361063539	1.24341777629328e-07	CELF4
ENSG00000155093.17	-2.42295644956076	1.24341777629328e-07	PTPRN2
ENSG00000172209.5	-6.10579175353112	1.24341777629328e-07	GPR22
ENSG00000259946.1	-3.86611281383136	1.29586257320184e-07	ENSG00000259946
ENSG00000174669.11	2.03234712712494	1.34407635794608e-07	SLC29A2
ENSG00000280079.1	2.76722152134012	1.34407635794608e-07	ENSG00000280079
ENSG00000074410.13	2.69920296091389	1.38661219202249e-07	CA12
ENSG00000035664.11	2.95142464018831	1.42311372444497e-07	DAPK2
ENSG00000269416.5	1.79462430105624	1.425886984884e-07	LINC01224
ENSG00000137309.19	1.92100971638281	1.42641860990102e-07	HMGA1
ENSG00000245694.9	-2.30758757621747	1.42778960486048e-07	CRNDE
ENSG00000087586.17	2.56307983974935	1.42861445877323e-07	AURKA
ENSG00000180354.15	-2.36496117998543	1.46018805341416e-07	MTURN
ENSG00000135476.11	2.63047284114439	1.4845104397343e-07	ESPL1
ENSG00000135046.13	2.2952112389621	1.48543832170396e-07	ANXA1
ENSG00000188985.6	2.13172999856063	1.49280575783482e-07	DHFRP1
ENSG00000100592.15	-1.87468812821268	1.52993962055704e-07	DAAM1
ENSG00000100302.6	-4.7284279776143	1.54884807813463e-07	RASD2
ENSG00000107187.15	-9.78539308270907	1.5544073495945e-07	LHX3
ENSG00000184661.13	3.10917808381536	1.56085981187088e-07	CDCA2
ENSG00000169607.12	2.39030403391381	1.62340223306642e-07	CKAP2L
ENSG00000115902.10	-1.9088331531329	1.64256634678686e-07	SLC1A4
ENSG00000160867.14	2.74463729762608	1.65602975662121e-07	FGFR4
ENSG00000084070.11	-1.71214316196726	1.66452584331028e-07	SMAP2
ENSG00000198785.4	-3.4965237174647	1.72360853701736e-07	GRIN3A
ENSG00000137267.5	-2.23529719532112	1.72446252811402e-07	TUBB2A
ENSG00000188803.14	-1.78432150280101	1.74896845409502e-07	SHISA6
ENSG00000013374.15	2.00364995603054	1.74896845409502e-07	NUB1
ENSG00000163435.15	3.18775704041298	1.74896845409502e-07	ELF3
ENSG00000141668.9	-4.23597930101563	1.7558227995793e-07	CBLN2
ENSG00000170011.13	-3.80296153072168	1.7558227995793e-07	MYRIP
ENSG00000149090.11	2.5144869044791	1.78704369904667e-07	PAMR1
ENSG00000184445.11	2.23896180689431	1.78704369904667e-07	KNTC1
ENSG00000144369.12	-2.6580688056742	1.7885067202871e-07	FAM171B
ENSG00000170113.15	-3.11096373532162	1.80447343545359e-07	NIPA1
ENSG00000198435.3	2.49880334813363	1.82508712748532e-07	NRARP
ENSG00000167034.9	3.22428859112745	1.83836921196676e-07	NKX3-1
ENSG00000165244.6	2.28775358098672	1.84003749967144e-07	ZNF367
ENSG00000242028.6	3.43565011586656	1.84097620573574e-07	HYPK
ENSG00000114529.12	3.77416385823157	1.86631983401533e-07	C3orf52
ENSG00000108176.14	-3.25741303840279	1.94485451045157e-07	DNAJC12
ENSG00000106571.12	2.31239780263747	1.99047390546153e-07	GLI3
ENSG00000248710.1	1.95564561522707	2.05040930199382e-07	ENSG00000248710
ENSG00000105270.14	-1.61783705007229	2.08346712414944e-07	CLIP3
ENSG00000273906.1	2.73304122672667	2.1067528915587e-07	ENSG00000273906
ENSG00000117399.13	2.4621311022282	2.10877227475261e-07	CDC20
ENSG00000136492.8	2.77253269557571	2.19015966559954e-07	BRIP1
ENSG00000074696.12	-1.73726594579878	2.19015966559954e-07	HACD3
ENSG00000175643.8	2.78457647090932	2.22110800517736e-07	RMI2
ENSG00000160111.12	2.0169607687951	2.24170048921919e-07	CPAMD8
ENSG00000153551.13	2.88637052158038	2.30002119282577e-07	CMTM7
ENSG00000110786.17	-2.02469833351296	2.31550760819206e-07	PTPN5
ENSG00000136122.15	2.20097109770104	2.40261460263277e-07	BORA
ENSG00000258616.5	-9.22592708415681	2.40585125737743e-07	LINC02303
ENSG00000120068.6	-1.98957486324619	2.4851277181804e-07	HOXB8
ENSG00000100479.12	2.86642115044304	2.50631491704597e-07	POLE2
ENSG00000140511.11	3.51966748784043	2.67400303909645e-07	HAPLN3
ENSG00000071539.13	2.51664476676558	2.67400303909645e-07	TRIP13
ENSG00000185567.6	-2.03988226839777	2.68534897728629e-07	AHNAK2
ENSG00000118298.10	1.77182261197926	2.76315444538399e-07	CA14
ENSG00000134769.21	-2.33706497993362	2.84716399267419e-07	DTNA
ENSG00000121440.14	-2.92073725129892	2.86668417263174e-07	PDZRN3
ENSG00000115977.18	-1.75461280030782	2.88773704569346e-07	AAK1
ENSG00000125170.10	-1.81181510127135	2.90628062868669e-07	DOK4
ENSG00000133878.8	-3.99203113843099	2.98841161468042e-07	DUSP26
ENSG00000083097.14	-1.73852852209433	3.05895485229841e-07	DOP1A
ENSG00000154146.12	2.58586540184919	3.06288345957969e-07	NRGN
ENSG00000204961.6	-1.69846905506922	3.14082768931272e-07	PCDHA9
ENSG00000177614.10	-1.7753338298091	3.18239037829948e-07	PGBD5
ENSG00000089639.10	-1.8257259545078	3.19211518131926e-07	GMIP
ENSG00000042429.11	2.44642015127417	3.405958125505e-07	MED17
ENSG00000162374.16	-2.11465985488925	3.4064693348207e-07	ELAVL4
ENSG00000216819.1	-27.1721654982974	3.42495500075191e-07	TUBB2BP1
ENSG00000205307.11	-9.12443519961256	3.48935444189847e-07	SAP25
ENSG00000070950.9	1.80901951505027	3.5360188604458e-07	RAD18
ENSG00000092853.13	2.82967956626176	3.61493457929667e-07	CLSPN
ENSG00000115163.14	2.92471043764293	3.67631384692635e-07	CENPA
ENSG00000275713.2	2.57636060361796	3.67828705200537e-07	HIST1H2BH
ENSG00000278921.2	-3.32520654451043	3.69174861682855e-07	EPB41L4A-DT
ENSG00000116962.14	2.82713867147002	3.78007719893699e-07	NID1
ENSG00000259976.3	-2.60020653980723	3.8987357524282e-07	ENSG00000259976
ENSG00000228794.8	-2.01947198356904	3.92171493062772e-07	LINC01128
ENSG00000063015.19	-4.72197021753743	4.01116868534974e-07	SEZ6
ENSG00000029364.11	1.67905920875769	4.01116868534974e-07	SLC39A9
ENSG00000177551.5	-3.88117335233561	4.07218647547632e-07	NHLH2
ENSG00000188779.10	-3.11586930799136	4.07312226578214e-07	SKOR1
ENSG00000280229.1	-7.45681852390844	4.27239150546534e-07	ENSG00000280229
ENSG00000033627.16	-1.61831692778666	4.36055237087152e-07	ATP6V0A1
ENSG00000143469.18	-2.87966178894552	4.36055237087152e-07	SYT14
ENSG00000143067.4	-1.66988011708759	4.39722659469855e-07	ZNF697
ENSG00000126950.7	-2.29414877677494	4.46513419877564e-07	TMEM35A
ENSG00000138760.9	-2.009491607599	4.57127742236795e-07	SCARB2
ENSG00000166046.10	-2.32961407950218	4.69592710721976e-07	TCP11L2
ENSG00000149554.12	2.19177094769375	4.71621860284498e-07	CHEK1
ENSG00000183763.8	2.70836466312228	4.81377827252417e-07	TRAIP
ENSG00000107819.13	-2.63154833761173	4.8489309099622e-07	SFXN3
ENSG00000171813.13	-2.31043474206948	4.92381825697687e-07	PWWP2B
ENSG00000146263.11	1.99904617145211	5.04306571680202e-07	MMS22L
ENSG00000092445.11	1.9826976726501	5.17612802631592e-07	TYRO3
ENSG00000119042.16	1.99912753973475	5.2418225982346e-07	SATB2
ENSG00000138670.17	-2.07620885118398	5.25698591732632e-07	RASGEF1B
ENSG00000172260.14	-3.12502883769173	5.2792791313533e-07	NEGR1
ENSG00000279587.1	-4.43702336550906	5.29520624123953e-07	ENSG00000279587
ENSG00000213551.4	3.24958870921441	5.29520624123953e-07	DNAJC9
ENSG00000103995.13	2.52272151209503	5.30272980864111e-07	CEP152
ENSG00000197956.9	6.38156696645539	5.50649739719793e-07	S100A6
ENSG00000187189.10	-1.66818720889558	5.50836325166075e-07	TSPYL4
ENSG00000188674.10	-8.97403724865691	5.52456032348529e-07	C2orf80
ENSG00000167670.15	2.58178737211802	5.63814690209132e-07	CHAF1A
ENSG00000154654.14	-3.2596680310858	5.70533266541328e-07	NCAM2
ENSG00000131831.17	-2.70159493543226	5.76242987832027e-07	RAI2
ENSG00000234394.8	8.88125132274988	5.85432871875984e-07	ENSG00000234394
ENSG00000072195.14	-1.78749901703416	5.91840828102048e-07	SPEG
ENSG00000013810.18	2.63365160605835	5.98970966185727e-07	TACC3
ENSG00000124140.13	-2.88879844153203	5.98970966185727e-07	SLC12A5
ENSG00000134690.10	2.61322747294251	6.03379068795948e-07	CDCA8
ENSG00000111962.7	2.7508591533385	6.05911847508795e-07	UST
ENSG00000163380.15	-9.45945232372105	6.10264244397923e-07	LMOD3
ENSG00000198157.10	2.44825890366224	6.22441885019423e-07	HMGN5
ENSG00000120693.13	-2.38524660079318	6.2508027955014e-07	SMAD9
ENSG00000136099.13	2.00964247005066	6.45665470714504e-07	PCDH8
ENSG00000214336.4	3.54315032948367	6.4844377602741e-07	FOXI3
ENSG00000168875.2	-8.96653347820591	6.57929509198618e-07	SOX14
ENSG00000119139.17	2.37595863119553	6.61033219425988e-07	TJP2
ENSG00000111445.13	1.82072095413432	6.63426693450218e-07	RFC5
ENSG00000101911.12	1.95788638191973	6.67450581032272e-07	PRPS2
ENSG00000182253.14	-2.14290620791734	6.71630886965671e-07	SYNM
ENSG00000206503.12	2.66277825307338	6.76058393977209e-07	HLA-A
ENSG00000128708.12	2.08541512762174	6.77037994697824e-07	HAT1
ENSG00000123901.8	-4.15243602584473	6.78832818400869e-07	GPR83
ENSG00000166851.14	2.13003092550838	6.81034208832202e-07	PLK1
ENSG00000280061.1	-4.24391676504421	6.83987945568571e-07	ENSG00000280061
ENSG00000174500.12	4.02243159312945	6.96121738438918e-07	GCSAM
ENSG00000159239.13	-5.24232174535758	7.10538103152331e-07	ENSG00000159239
ENSG00000255835.1	-8.91323483996051	7.14640163345251e-07	ENSG00000255835
ENSG00000250091.2	-2.05395260969396	7.24573428970121e-07	DNAH10OS
ENSG00000188816.3	-6.9136559140766	7.50747112861126e-07	HMX2
ENSG00000182185.18	2.53769885316007	7.61523634694481e-07	RAD51B
ENSG00000158402.18	2.80884147309695	7.61523634694481e-07	CDC25C
ENSG00000196233.13	-1.57608865371531	7.66601658886442e-07	LCOR
ENSG00000121454.5	-3.45150157411593	7.66601658886442e-07	LHX4
ENSG00000186642.15	-2.84644575937657	7.94546920973433e-07	PDE2A
ENSG00000188730.4	-3.66754722686811	7.94546920973433e-07	VWC2
ENSG00000169083.16	2.161683055737	7.94546920973433e-07	AR
ENSG00000167100.14	-3.06409857208828	8.21223680626383e-07	SAMD14
ENSG00000284735.1	-1.95082907662874	8.23278259170314e-07	ENSG00000284735
ENSG00000106089.11	-2.05038387432865	8.23278259170314e-07	STX1A
ENSG00000136159.3	1.61146612027913	8.45484804872923e-07	NUDT15
ENSG00000119655.10	1.70938048277022	8.52504703162828e-07	NPC2
ENSG00000100526.19	2.30604049644815	8.70587654713226e-07	CDKN3
ENSG00000132603.13	-2.90027274894535	8.76607003445097e-07	NIP7
ENSG00000123307.3	-3.57924037000095	8.89911565138714e-07	ENSG00000123307
ENSG00000125871.13	1.91602857950983	8.89911565138714e-07	MGME1
ENSG00000277363.4	-2.51262109642208	8.92760416947934e-07	SRCIN1
ENSG00000205485.13	-2.66980020132896	8.95297529255365e-07	ENSG00000205485
ENSG00000114631.10	-1.80519163580269	9.19244448565795e-07	PODXL2
ENSG00000257108.1	-3.80400977869846	9.19244448565795e-07	NHLRC4
ENSG00000260398.1	-2.87720354727545	9.21468574600465e-07	ENSG00000260398
ENSG00000164818.15	1.93307690779035	9.62245356513666e-07	DNAAF5
ENSG00000245870.3	-4.35896901988183	9.62736957616353e-07	LINC00682
ENSG00000187553.8	4.8469641613288	9.62736957616353e-07	CYP26C1
ENSG00000088899.14	-1.89246016478245	9.62736957616353e-07	LZTS3
ENSG00000215784.5	2.40634907158941	9.62835481927502e-07	FAM72D
ENSG00000133636.10	3.4775583149442	9.62835481927502e-07	NTS
ENSG00000072864.14	1.78474034505631	9.70054090003834e-07	NDE1
ENSG00000078725.12	-3.48593736648309	9.88515701001697e-07	BRINP1
ENSG00000105419.17	-1.58197557510985	1.01446122302992e-06	MEIS3
ENSG00000166002.6	2.17215858526544	1.01939365318706e-06	SMCO4
ENSG00000262246.5	-9.97583031977625	1.03644333526917e-06	CORO7
ENSG00000280206.1	2.50628808563016	1.06312354495403e-06	ENSG00000280206
ENSG00000090238.11	-1.74501316639545	1.06419515830724e-06	YPEL3
ENSG00000170340.10	2.31567744889019	1.07737122242853e-06	B3GNT2
ENSG00000003402.19	3.4267549280005	1.0825822207889e-06	CFLAR
ENSG00000091656.15	-2.09530928655146	1.08918174418826e-06	ZFHX4
ENSG00000118402.5	-1.77605083759887	1.09655008995127e-06	ELOVL4
ENSG00000180340.6	1.66164999843806	1.10927407020495e-06	FZD2
ENSG00000172348.14	-2.19414535056842	1.10927407020495e-06	RCAN2
ENSG00000139734.17	3.01322946097832	1.1094271907902e-06	DIAPH3
ENSG00000092470.11	2.62802245900178	1.11823090072006e-06	WDR76
ENSG00000213023.10	-2.87735234934439	1.15794474707668e-06	SYT3
ENSG00000131264.3	8.74833140043571	1.1737989948369e-06	CDX4
ENSG00000130518.16	-2.32054080396892	1.18415330467122e-06	IQCN
ENSG00000140931.19	2.12336871710938	1.18415330467122e-06	CMTM3
ENSG00000100522.8	1.59247736965635	1.20681467606903e-06	GNPNAT1
ENSG00000175874.9	-4.18543472980999	1.21144496096922e-06	CREG2
ENSG00000116983.12	-3.557657256716	1.2219803415555e-06	HPCAL4
ENSG00000167513.8	2.77333046878572	1.22362574558528e-06	CDT1
ENSG00000136982.5	2.69836389672978	1.25998675125197e-06	DSCC1
ENSG00000198846.5	-2.49143246196133	1.26631844837498e-06	TOX
ENSG00000120875.8	-2.25379932563595	1.29586624069984e-06	DUSP4
ENSG00000162607.12	1.62703175281448	1.29991856779753e-06	USP1
ENSG00000278864.1	-2.23798870102427	1.29991856779753e-06	ENSG00000278864
ENSG00000278558.4	-3.06694810875459	1.29991856779753e-06	TMEM191B
ENSG00000276855.1	3.27874620059294	1.29991856779753e-06	ENSG00000276855
ENSG00000146374.13	-2.2330813209892	1.30279708972225e-06	RSPO3
ENSG00000114738.10	1.94021728502412	1.34247827818763e-06	MAPKAPK3
ENSG00000203667.9	-2.03855061069933	1.36605815955224e-06	COX20
ENSG00000136828.18	-1.94216737018347	1.40042582857949e-06	RALGPS1
ENSG00000101384.11	1.64594980913012	1.4535340098413e-06	JAG1
ENSG00000279675.1	-4.42325023936862	1.46212016467403e-06	ENSG00000279675
ENSG00000268942.2	2.82710971194816	1.47075662708087e-06	CKS1BP3
ENSG00000184408.9	-3.54270227797811	1.48469942573242e-06	KCND2
ENSG00000260641.1	-3.00468740795787	1.48473832086127e-06	ENSG00000260641
ENSG00000133055.8	-8.10194429173387	1.517752595329e-06	MYBPH
ENSG00000279693.1	-3.92322369463053	1.54830325416601e-06	ENSG00000279693
ENSG00000272620.1	-3.05892328653318	1.55174781730968e-06	AFAP1-AS1
ENSG00000010404.17	-1.92461172622295	1.55535317882074e-06	IDS
ENSG00000176204.13	-2.31757034567523	1.55535317882074e-06	LRRTM4
ENSG00000198743.6	25.784570412593	1.5681469091053e-06	SLC5A3
ENSG00000224165.5	-2.9023232335635	1.59271017254844e-06	DNAJC27-AS1
ENSG00000135387.20	2.13356898383234	1.6000531688137e-06	CAPRIN1
ENSG00000177182.10	-2.51936452623556	1.6484458732333e-06	CLVS1
ENSG00000103056.11	-3.37990563317607	1.66804753451917e-06	SMPD3
ENSG00000152061.23	-3.13006516639918	1.6848042363924e-06	RABGAP1L
ENSG00000167779.7	3.87836080302275	1.6848042363924e-06	IGFBP6
ENSG00000152503.9	-2.48910885467558	1.69332106805326e-06	TRIM36
ENSG00000077522.12	-3.48458111116325	1.70279323087493e-06	ACTN2
ENSG00000164111.14	1.7743481840955	1.70571702660388e-06	ANXA5
ENSG00000101003.9	2.53656177562335	1.72308461376117e-06	GINS1
ENSG00000106780.8	-1.6261463869595	1.72530101659009e-06	MEGF9
ENSG00000184261.4	2.31043811523985	1.74724519990987e-06	KCNK12
ENSG00000160818.16	2.33044967629633	1.76458315702217e-06	GPATCH4
ENSG00000162105.17	-2.94063510947319	1.76589793237715e-06	SHANK2
ENSG00000176890.15	2.7577422233389	1.78846511999803e-06	TYMS
ENSG00000131037.14	-2.29377028018909	1.83344468036414e-06	EPS8L1
ENSG00000148200.16	1.74300734546222	1.85388455511609e-06	NR6A1
ENSG00000158258.16	-2.16338947929416	1.86748696269938e-06	CLSTN2
ENSG00000065534.18	2.51729115930706	1.86816986833199e-06	MYLK
ENSG00000197006.13	-1.9810763731331	1.87296418588034e-06	METTL9
ENSG00000133256.12	3.59170928843967	1.87496699517897e-06	PDE6B
ENSG00000145632.14	1.74083710512536	1.91286527096436e-06	PLK2
ENSG00000180176.14	-6.04336634042808	1.91534827385862e-06	TH
ENSG00000006453.13	2.89574223851212	1.92764233022011e-06	BAIAP2L1
ENSG00000026559.13	2.17960698334303	1.93081146243798e-06	KCNG1
ENSG00000186231.16	-2.96485308371114	1.93831957394619e-06	KLHL32
ENSG00000216895.9	8.66378072508303	1.97306379007253e-06	ENSG00000216895
ENSG00000121621.6	2.77387023978998	1.98180461359007e-06	KIF18A
ENSG00000100604.12	-3.41135518649666	1.99684567387989e-06	CHGA
ENSG00000254768.5	-8.695021020281	1.99859506933993e-06	ENSG00000254768
ENSG00000006625.17	1.94540051196256	2.01515647629749e-06	GGCT
ENSG00000099622.13	-1.93044031513211	2.02721293097555e-06	CIRBP
ENSG00000154342.5	2.33503586604794	2.04525682965863e-06	WNT3A
ENSG00000125355.15	-2.19365283833193	2.05511970321596e-06	TMEM255A
ENSG00000111602.11	1.52263625578313	2.06851557065468e-06	TIMELESS
ENSG00000146410.11	2.67888006548116	2.0785063698636e-06	MTFR2
ENSG00000283982.1	-3.29146133118976	2.08416715042777e-06	ENSG00000283982
ENSG00000135185.11	2.03545000555353	2.08503186461359e-06	TMEM243
ENSG00000281453.1	4.08544458889506	2.0909347969035e-06	TGFB2-OT1
ENSG00000170419.10	-3.80077100599016	2.11095502194424e-06	VSTM2A
ENSG00000164951.15	-2.78171336957335	2.11762047939476e-06	PDP1
ENSG00000173898.11	-1.61537309607096	2.12645387785328e-06	SPTBN2
ENSG00000088538.12	-1.85710404212829	2.17255575291787e-06	DOCK3
ENSG00000139044.10	3.01025404189943	2.18190035473388e-06	B4GALNT3
ENSG00000159307.18	-2.78257730244991	2.18349675878896e-06	SCUBE1
ENSG00000100297.15	2.62139284560345	2.20702878086274e-06	MCM5
ENSG00000255326.1	-4.15219626948073	2.20712933134607e-06	ENSG00000255326
ENSG00000139910.19	-3.72310733438954	2.22831314699715e-06	NOVA1
ENSG00000116544.11	-2.86646010825206	2.23006693772229e-06	DLGAP3
ENSG00000146352.12	-3.77556447951874	2.23730595950522e-06	CLVS2
ENSG00000165118.14	3.20514463011872	2.24628509794602e-06	C9orf64
ENSG00000171488.14	1.82282507406693	2.24932907816532e-06	LRRC8C
ENSG00000143149.12	1.60463227863887	2.26793853163068e-06	ALDH9A1
ENSG00000140451.12	2.87296495175459	2.33836017034226e-06	PIF1
ENSG00000243069.7	-3.44371715631767	2.33990949773477e-06	ARHGEF26-AS1
ENSG00000224243.1	3.90483815615932	2.34255128134648e-06	SOX1-OT
ENSG00000273541.1	2.31215280112335	2.35046700050118e-06	ENSG00000273541
ENSG00000049759.17	-1.9089163745878	2.38005175814307e-06	NEDD4L
ENSG00000168496.3	2.1036833738698	2.3897639599079e-06	FEN1
ENSG00000181856.14	2.80963553511051	2.41353166016416e-06	SLC2A4
ENSG00000127920.5	2.49334816629429	2.46143051627418e-06	GNG11
ENSG00000139289.13	-2.66436868034049	2.48479540134548e-06	PHLDA1
ENSG00000261732.1	3.98840367618893	2.48479540134548e-06	ENSG00000261732
ENSG00000129152.3	-9.31661005415009	2.53512883806018e-06	MYOD1
ENSG00000158987.20	-1.90782096128216	2.60505806680565e-06	RAPGEF6
ENSG00000215196.4	-4.66845177659602	2.63194078863554e-06	BASP1-AS1
ENSG00000011422.11	2.58456154351647	2.63916667643429e-06	PLAUR
ENSG00000204745.3	3.45847583773337	2.65501106343317e-06	ENSG00000204745
ENSG00000178385.14	-1.9625962114041	2.67084464221969e-06	PLEKHM3
ENSG00000154118.12	-1.58657837718492	2.68465986204772e-06	JPH3
ENSG00000113810.15	2.20724013453935	2.72293216877287e-06	SMC4
ENSG00000126733.20	-2.40318576297203	2.74505559602212e-06	DACH2
ENSG00000279013.1	-5.71777485440424	2.77727173600994e-06	ENSG00000279013
ENSG00000106537.7	-2.00933485081782	2.923306329575e-06	TSPAN13
ENSG00000161888.11	2.492421223498	2.97902552818505e-06	SPC24
ENSG00000215417.12	2.44777097381605	2.98632194262016e-06	MIR17HG
ENSG00000179813.6	-8.72253795674972	3.01344069432162e-06	FAM216B
ENSG00000080573.6	3.79449565031746	3.10523610524021e-06	COL5A3
ENSG00000126215.13	1.76070053339101	3.11372581810236e-06	XRCC3
ENSG00000100320.22	-1.56224295297887	3.12581508282187e-06	RBFOX2
ENSG00000133069.15	-2.14371559502973	3.15746879927149e-06	TMCC2
ENSG00000134222.16	2.4373353709717	3.1948685148837e-06	PSRC1
ENSG00000101868.10	2.08405486586165	3.22439324042597e-06	POLA1
ENSG00000133101.9	-8.87668225373007	3.28239012184527e-06	CCNA1
ENSG00000165806.19	2.31260517962484	3.3009077163821e-06	CASP7
ENSG00000107130.9	-1.62404207947739	3.38437262468626e-06	NCS1
ENSG00000166130.14	1.81817824076694	3.46596872962209e-06	IKBIP
ENSG00000114796.15	-2.34455381103577	3.46596872962209e-06	KLHL24
ENSG00000228716.6	2.06956697665632	3.46596872962209e-06	DHFR
ENSG00000120903.12	-3.92628790434438	3.48395257315787e-06	CHRNA2
ENSG00000176834.13	1.68223854652463	3.49754228682916e-06	VSIG10
ENSG00000151364.16	2.55800567901811	3.51130352029899e-06	KCTD14
ENSG00000188486.3	1.93398705663701	3.52117022369738e-06	H2AFX
ENSG00000214114.8	1.85480164600913	3.55122067813215e-06	MYCBP
ENSG00000166831.8	1.6599740424208	3.55947275350701e-06	RBPMS2
ENSG00000204969.6	-2.23949230607019	3.5866325630205e-06	PCDHA2
ENSG00000172995.16	-5.10208832936839	3.5867688723073e-06	ARPP21
ENSG00000249115.8	2.21252929459707	3.62531339772142e-06	HAUS5
ENSG00000155052.14	-8.77794075471481	3.64977061400041e-06	CNTNAP5
ENSG00000149948.13	2.41971746505979	3.67711481170648e-06	HMGA2
ENSG00000280255.1	-2.83757292215835	3.75634258771162e-06	ENSG00000280255
ENSG00000227045.1	-8.56369488002507	3.75634258771162e-06	ENSG00000227045
ENSG00000256663.1	2.91801904129654	3.75942592530492e-06	ENSG00000256663
ENSG00000244701.1	8.47043169572118	3.79917969545069e-06	ENSG00000244701
ENSG00000134802.17	2.6147020230967	3.86031588768214e-06	SLC43A3
ENSG00000090889.11	2.54157295249136	3.88975766502175e-06	KIF4A
ENSG00000166451.13	2.23695278321608	3.98931831870342e-06	CENPN
ENSG00000138772.12	3.16434621342345	4.02330033586769e-06	ANXA3
ENSG00000197299.10	3.08159491380599	4.1086203682309e-06	BLM
ENSG00000204967.10	-1.92020000938776	4.11166049982384e-06	PCDHA4
ENSG00000158555.14	-1.84798095616259	4.15662917744066e-06	GDPD5
ENSG00000136943.10	3.45046459661883	4.22289661246007e-06	CTSV
ENSG00000160469.16	-2.17948303281401	4.22289661246007e-06	BRSK1
ENSG00000149403.12	-3.07748467896503	4.22289661246007e-06	GRIK4
ENSG00000283064.1	-2.63365968364529	4.26303858135453e-06	ENSG00000283064
ENSG00000171617.13	-1.73535612355531	4.27497026040928e-06	ENC1
ENSG00000142856.16	1.7554604107301	4.2791436739954e-06	ITGB3BP
ENSG00000159387.7	-4.0467694310756	4.31816172657489e-06	IRX6
ENSG00000261168.1	-2.72072990193316	4.37471516612481e-06	ENSG00000261168
ENSG00000072415.8	1.54693518685103	4.41069232382869e-06	MPP5
ENSG00000132383.11	1.71481117638864	4.41250194670468e-06	RPA1
ENSG00000004139.13	-2.09236702752497	4.53194045953949e-06	SARM1
ENSG00000011451.17	-1.47295346399442	4.64955204285172e-06	WIZ
ENSG00000110427.14	-2.95849955969883	4.6523083777626e-06	KIAA1549L
ENSG00000011426.10	2.51485376845394	4.66117935540817e-06	ANLN
ENSG00000178999.12	2.62904382688029	4.66766488914368e-06	AURKB
ENSG00000105737.9	-1.72797503083039	4.67531335140379e-06	GRIK5
ENSG00000169330.8	-2.56301901112295	4.70488255091662e-06	MINAR1
ENSG00000110514.19	-1.52112744085525	4.74926739643601e-06	MADD
ENSG00000011347.9	-2.10857957763099	4.75087864573645e-06	SYT7
ENSG00000114346.13	2.17055011417324	4.78624151994565e-06	ECT2
ENSG00000129990.14	-5.76657584423385	4.80589414687528e-06	SYT5
ENSG00000228470.1	8.41422833408553	4.91429807751743e-06	ENSG00000228470
ENSG00000101057.15	2.77738224718497	5.03274939770898e-06	MYBL2
ENSG00000203760.8	2.14034901128515	5.03274939770898e-06	CENPW
ENSG00000156587.15	-4.43438811954599	5.03981144534772e-06	UBE2L6
ENSG00000024526.16	2.62610193635254	5.12470001690202e-06	DEPDC1
ENSG00000189334.8	8.40652726495416	5.15363180118596e-06	S100A14
ENSG00000203900.2	-5.733472810617	5.23087115940047e-06	ENSG00000203900
ENSG00000058804.11	1.72645014766094	5.24593464935891e-06	NDC1
ENSG00000171608.15	-2.19676471169613	5.26474377309595e-06	PIK3CD
ENSG00000175175.5	-1.99655351406522	5.33894399593698e-06	PPM1E
ENSG00000152518.7	2.3477797490444	5.4095612973592e-06	ZFP36L2
ENSG00000162992.3	-3.21565095746242	5.43452930055938e-06	NEUROD1
ENSG00000162627.16	2.23748692493741	5.46658453455359e-06	SNX7
ENSG00000277531.2	-2.18322032886152	5.54944273455408e-06	PNMA8C
ENSG00000139209.15	4.45049343158595	5.60737079295207e-06	SLC38A4
ENSG00000174136.11	-2.71472235124315	5.6649403092304e-06	RGMB
ENSG00000178662.15	-2.4657800179886	5.71750824574365e-06	CSRNP3
ENSG00000196550.10	2.2123317082254	5.81936913746589e-06	FAM72A
ENSG00000153208.16	2.44904352697308	5.86368432786348e-06	MERTK
ENSG00000246859.2	-2.04340217050253	5.86738431335929e-06	STARD4-AS1
ENSG00000105939.12	3.22668532247062	5.92483329944138e-06	ZC3HAV1
ENSG00000243335.9	-1.70310898886748	5.94016278074328e-06	KCTD7
ENSG00000269190.5	1.82848711205489	5.97507822343927e-06	FBXO17
ENSG00000205336.11	-3.33540824377223	6.06101417924365e-06	ADGRG1
ENSG00000130224.14	-2.05248624609175	6.07687578740822e-06	LRCH2
ENSG00000257529.5	-24.4732488091247	6.07804915113336e-06	RPL36A-HNRNPH2
ENSG00000111218.11	-2.20425210667682	6.15723060276947e-06	PRMT8
ENSG00000115392.11	1.56886281449303	6.22263975407101e-06	FANCL
ENSG00000109132.6	-3.08845326026805	6.26289875430723e-06	PHOX2B
ENSG00000164300.16	1.80653979217232	6.30227060123173e-06	SERINC5
ENSG00000198208.11	-2.44836363794001	6.32847196462348e-06	RPS6KL1
ENSG00000258548.5	-5.78182670837877	6.35323631665756e-06	LINC00645
ENSG00000138798.11	3.29617785391439	6.35533778343453e-06	EGF
ENSG00000171320.14	2.69294319084452	6.38217720519775e-06	ESCO2
ENSG00000156475.18	-1.70765745967882	6.4324430421254e-06	PPP2R2B
ENSG00000123219.12	2.35569882865326	6.44568507446747e-06	CENPK
ENSG00000131584.18	-1.65346757977552	6.45941383768079e-06	ACAP3
ENSG00000166780.10	-1.6227358028391	6.57009081599362e-06	BMERB1
ENSG00000186907.7	-2.1817898983217	6.57476795088811e-06	RTN4RL2
ENSG00000170214.4	-8.7780077018947	6.79392687982399e-06	ADRA1B
ENSG00000113327.16	-5.60708131129639	6.90746863728966e-06	GABRG2
ENSG00000279630.1	-5.54173261890818	6.92417321747076e-06	ENSG00000279630
ENSG00000229419.1	-1.95145637149652	6.94228678151318e-06	RALGAPA1P1
ENSG00000114942.13	1.5476333063297	6.97295449121349e-06	EEF1B2
ENSG00000043462.11	-4.47199645168675	7.02571935323352e-06	LCP2
ENSG00000284642.1	-2.32349430951194	7.10985220275326e-06	ENSG00000284642
ENSG00000085840.12	2.85568985149111	7.18799463890776e-06	ORC1
ENSG00000183337.16	-1.70059022879801	7.25729542258958e-06	BCOR
ENSG00000176826.15	-8.42128137590554	7.28752164533207e-06	FKBP9P1
ENSG00000272449.1	3.35485928371229	7.3078924793021e-06	ENSG00000272449
ENSG00000172889.15	2.3287862978435	7.35157392967631e-06	EGFL7
ENSG00000109472.13	-1.62501521344928	7.67059023983141e-06	CPE
ENSG00000070748.18	-4.52714587517634	7.78285892137776e-06	CHAT
ENSG00000272933.1	-1.77995373831773	7.78285892137776e-06	ENSG00000272933
ENSG00000196814.14	-1.67442500243843	7.85882686231868e-06	MVB12B
ENSG00000127419.16	-1.79517569591689	7.87164742164639e-06	TMEM175
ENSG00000184828.9	-2.39449841141284	7.87164742164639e-06	ZBTB7C
ENSG00000205835.8	-3.96570837587731	7.91763326517233e-06	GMNC
ENSG00000105971.14	-2.20277641839454	7.95814991457925e-06	CAV2
ENSG00000185697.16	1.90636177689498	8.08662927699034e-06	MYBL1
ENSG00000112029.9	2.09278258040816	8.21436611288559e-06	FBXO5
ENSG00000255372.1	-8.43168183734353	8.23969835827357e-06	ENSG00000255372
ENSG00000182667.14	-1.70133909151122	8.4397648017526e-06	NTM
ENSG00000133789.14	1.59303300206654	8.46965577776931e-06	SWAP70
ENSG00000186472.19	-2.22826255732253	8.46965577776931e-06	PCLO
ENSG00000277669.1	24.1414277237545	8.47755404652612e-06	ENSG00000277669
ENSG00000177839.6	-1.853227108518	8.56715008542076e-06	PCDHB9
ENSG00000167941.2	-2.79458934798156	8.65153057956696e-06	SOST
ENSG00000256235.1	2.07033401386898	8.71353695353556e-06	SMIM3
ENSG00000145626.11	5.26528524399785	8.74682562869697e-06	UGT3A1
ENSG00000270299.1	-24.1067584696858	8.78250175804125e-06	ENSG00000270299
ENSG00000117758.13	-2.03830269275415	8.84777761219935e-06	STX12
ENSG00000008513.14	-2.1055639280408	8.91471277506995e-06	ST3GAL1
ENSG00000253953.2	-24.0869520353753	8.95392126840374e-06	PCDHGB4
ENSG00000197102.10	-1.54698776220386	8.96424602993345e-06	DYNC1H1
ENSG00000155363.18	2.89515800598265	9.07877676315025e-06	MOV10
ENSG00000255434.1	-8.45227404775872	9.12520478510507e-06	ENSG00000255434
ENSG00000170191.4	1.70347627567636	9.1307649936019e-06	NANP
ENSG00000260769.1	-8.38975486782029	9.16560673956454e-06	ENSG00000260769
ENSG00000141622.13	-1.86685807847221	9.16560673956454e-06	RNF165
ENSG00000103657.13	-1.91136598240875	9.18429990647567e-06	HERC1
ENSG00000169116.11	-1.88280982235472	9.27592475654249e-06	PARM1
ENSG00000164326.4	-8.43794086647684	9.445232920504e-06	CARTPT
ENSG00000181649.5	8.28100735274078	9.5648519951802e-06	PHLDA2
ENSG00000035928.15	1.469316121212	9.59881968188579e-06	RFC1
ENSG00000169756.16	3.40949264927213	9.70706799435405e-06	LIMS1
ENSG00000166669.13	1.67509350607018	9.71998627171811e-06	ATF7IP2
ENSG00000169432.14	-2.45311818713288	9.84216315205446e-06	SCN9A
ENSG00000171130.17	-1.60900846925981	9.86999712708532e-06	ATP6V0E2
ENSG00000259663.2	-4.28489816348517	9.9409891250807e-06	ENSG00000259663
ENSG00000214655.10	-1.63336774490171	1.00277467741086e-05	ZSWIM8
ENSG00000128266.8	-1.8093389431201	1.00948590893801e-05	GNAZ
ENSG00000172340.14	2.06774267198147	1.01588549179901e-05	SUCLG2
ENSG00000169105.7	1.98307988676785	1.02441372313276e-05	CHST14
ENSG00000005981.12	-8.34225058913031	1.03246520545763e-05	ASB4
ENSG00000144711.13	-1.45791433256013	1.03775584103557e-05	IQSEC1
ENSG00000170791.17	2.40710056809749	1.03804949642343e-05	CHCHD7
ENSG00000226702.1	-2.54832240865497	1.03999159890463e-05	MIR217HG
ENSG00000183876.8	3.30077046025657	1.04080480731665e-05	ARSI
ENSG00000164104.11	1.85318091552233	1.04311113385572e-05	HMGB2
ENSG00000130584.10	-1.5982686374565	1.04311113385572e-05	ZBTB46
ENSG00000081665.13	-1.51708804858649	1.05070842587149e-05	ZNF506
ENSG00000204052.4	-4.04146803472251	1.06082725548493e-05	LRRC73
ENSG00000124593.15	-1.79585896260872	1.07835142443877e-05	ENSG00000124593
ENSG00000165731.18	-2.50857638079245	1.07856085256337e-05	RET
ENSG00000138778.11	2.09838481983393	1.09270226835332e-05	CENPE
ENSG00000160179.18	-2.58585731586661	1.09696345520441e-05	ABCG1
ENSG00000111206.12	2.57640148222226	1.10775148659986e-05	FOXM1
ENSG00000238197.5	-2.13016358720974	1.11286956330168e-05	PAXBP1-AS1
ENSG00000283239.1	-23.8590833225546	1.11618102069992e-05	ENSG00000283239
ENSG00000101605.12	-4.56954436966408	1.11984665760431e-05	MYOM1
ENSG00000116574.5	-2.07215905523141	1.12131659611519e-05	RHOU
ENSG00000176244.6	2.07409248501236	1.12484607428952e-05	ACBD7
ENSG00000104447.12	-1.64741067896092	1.12609796980455e-05	TRPS1
ENSG00000114166.7	-1.63970273517093	1.13412582144756e-05	KAT2B
ENSG00000251246.1	-23.8333471729381	1.14269222948314e-05	ENSG00000251246
ENSG00000183463.5	3.93671010719307	1.15224799048833e-05	URAD
ENSG00000119865.8	-2.07187147549641	1.15828808048377e-05	CNRIP1
ENSG00000100097.11	4.03638782368614	1.15936287755252e-05	LGALS1
ENSG00000214944.9	3.85606555326791	1.16184504152201e-05	ARHGEF28
ENSG00000168772.10	-1.43682354041527	1.19050875621298e-05	CXXC4
ENSG00000131094.3	-3.50939666794896	1.20699459472684e-05	C1QL1
ENSG00000274588.1	3.20909390943275	1.21372108634365e-05	DGKK
ENSG00000163661.3	2.01270729105315	1.21372108634365e-05	PTX3
ENSG00000221829.9	1.66484769502328	1.22223895107479e-05	FANCG
ENSG00000151376.16	2.43199135537096	1.23012461227166e-05	ME3
ENSG00000283638.2	2.88754285222228	1.25038143375395e-05	ENSG00000283638
ENSG00000267023.5	-2.44084449623077	1.26166423152304e-05	LRRC37A16P
ENSG00000168348.3	-3.4648448239571	1.27200254799304e-05	INSM2
ENSG00000120253.13	1.47659174596735	1.28600643099461e-05	NUP43
ENSG00000124164.15	-1.50509727884878	1.28987601027224e-05	VAPB
ENSG00000014138.8	1.6692339326604	1.29112495013485e-05	POLA2
ENSG00000028203.17	-1.92631549514187	1.29639315741982e-05	VEZT
ENSG00000166394.14	3.16389006647348	1.30089608041923e-05	CYB5R2
ENSG00000104332.11	1.44007326278888	1.31268239479365e-05	SFRP1
ENSG00000235370.6	-5.55416146869635	1.31281914374116e-05	DNM1P51
ENSG00000105379.9	-1.63357494554107	1.34096355391833e-05	ETFB
ENSG00000154478.3	-8.29990221738221	1.34354099837963e-05	GPR26
ENSG00000111276.10	-1.94937352057543	1.35722553860545e-05	CDKN1B
ENSG00000248540.2	-3.26383075042136	1.35722553860545e-05	ENSG00000248540
ENSG00000077782.19	1.93809474888147	1.35983951109675e-05	FGFR1
ENSG00000146006.7	-4.45976611580585	1.36183615486235e-05	LRRTM2
ENSG00000096696.13	1.76937666637667	1.37328571651524e-05	DSP
ENSG00000278195.1	-3.90556861637408	1.37793263336463e-05	SSTR3
ENSG00000265148.5	-3.69618933056141	1.37982933046216e-05	TSPOAP1-AS1
ENSG00000175662.17	-1.74348439444923	1.39305936902024e-05	TOM1L2
ENSG00000171786.5	-2.6972021529602	1.39558700273513e-05	NHLH1
ENSG00000140534.13	2.57475578864311	1.41365721865246e-05	TICRR
ENSG00000162385.10	2.21565429149251	1.42040239055944e-05	MAGOH
ENSG00000183421.11	2.53602354522864	1.42314175359117e-05	RIPK4
ENSG00000272980.4	-2.81060715805137	1.42449962591941e-05	ENSG00000272980
ENSG00000075131.9	1.98690388076432	1.46987566417886e-05	TIPIN
ENSG00000139211.6	2.07171836133226	1.4808048560208e-05	AMIGO2
ENSG00000240038.6	-2.10015547530669	1.48269292679893e-05	AMY2B
ENSG00000189195.11	-2.23920160353757	1.48478829842396e-05	BTBD8
ENSG00000185650.9	2.36786770617629	1.48478829842396e-05	ZFP36L1
ENSG00000074276.10	-2.9101870926631	1.48524287619554e-05	CDHR2
ENSG00000157152.16	-2.13884827058948	1.48524287619554e-05	SYN2
ENSG00000102158.19	1.75047606213246	1.49107745851706e-05	MAGT1
ENSG00000099901.16	1.48596874730848	1.50272151479708e-05	RANBP1
ENSG00000149476.15	1.94853389548426	1.5347218193607e-05	TKFC
ENSG00000166407.13	-3.84450584717356	1.55284734423483e-05	LMO1
ENSG00000101470.9	-23.5109731354441	1.5613817430751e-05	TNNC2
ENSG00000214189.8	1.81651919965295	1.56367341185123e-05	ZNF788P
ENSG00000134215.15	-1.8539058958418	1.5737259032446e-05	VAV3
ENSG00000113460.12	3.3168216202023	1.62879612164401e-05	BRIX1
ENSG00000125319.14	2.72495771254509	1.63318149260854e-05	C17orf53
ENSG00000132205.10	3.21110773903047	1.65645736480735e-05	EMILIN2
ENSG00000100918.12	1.79674510790344	1.65922553563488e-05	REC8
ENSG00000240184.6	1.97903182864666	1.66539030251142e-05	PCDHGC3
ENSG00000232838.3	-23.4236870835917	1.70296701614504e-05	PET117
ENSG00000153187.18	1.51972164397925	1.70296701614504e-05	HNRNPU
ENSG00000173064.12	-1.78191644711987	1.7159111523439e-05	HECTD4
ENSG00000054116.11	2.89310758972319	1.72190291430041e-05	TRAPPC3
ENSG00000168411.13	1.63627033007832	1.75781646045665e-05	RFWD3
ENSG00000251867.3	-23.3864216890615	1.76658572490049e-05	ENSG00000251867
ENSG00000164237.8	1.73985180033625	1.76754188913795e-05	CMBL
ENSG00000134363.11	1.81829933735716	1.79321506429622e-05	FST
ENSG00000161547.16	1.45682376821033	1.80066925559198e-05	SRSF2
ENSG00000119669.4	-1.8271186374364	1.82570782642295e-05	IRF2BPL
ENSG00000101000.5	2.69367331674892	1.82822708239326e-05	PROCR
ENSG00000135447.16	-2.40265666935944	1.85216370320479e-05	PPP1R1A
ENSG00000159259.7	1.92148081828628	1.85378571274698e-05	CHAF1B
ENSG00000260816.2	2.39167542555201	1.8693362579446e-05	ENSG00000260816
ENSG00000129474.15	2.4966812391307	1.87337680156531e-05	AJUBA
ENSG00000280237.3	-1.65717368363571	1.88091909067194e-05	MIR4697HG
ENSG00000091157.13	-1.99883705527904	1.88106069052353e-05	WDR7
ENSG00000198768.10	3.67893060695409	1.90640127326111e-05	APCDD1L
ENSG00000075702.16	2.40048292914353	1.95020252387678e-05	WDR62
ENSG00000198885.9	3.54965864105832	1.95492841735938e-05	ITPRIPL1
ENSG00000158828.7	-1.85396890350166	1.95713390221431e-05	PINK1
ENSG00000066027.11	1.62272776354518	1.99963766231918e-05	PPP2R5A
ENSG00000256925.2	-8.21612033096893	2.00300779375982e-05	ADGRA1-AS1
ENSG00000180198.15	1.81723806545641	2.01500255735521e-05	RCC1
ENSG00000198130.15	2.20142377924255	2.01975415694352e-05	HIBCH
ENSG00000198771.10	3.73091337717862	2.02291861421379e-05	RCSD1
ENSG00000099814.15	-1.60945982930895	2.03882675432332e-05	CEP170B
ENSG00000091972.18	-1.74443123033799	2.0466708547867e-05	CD200
ENSG00000054965.10	-1.37446184642581	2.08529891272687e-05	FAM168A
ENSG00000021574.11	-1.64357934433096	2.09799071611238e-05	SPAST
ENSG00000157168.18	-1.91752316096618	2.09964269169716e-05	NRG1
ENSG00000162852.13	-2.19803847251997	2.13937615235481e-05	CNST
ENSG00000182901.16	-2.76107093389435	2.14239244217671e-05	RGS7
ENSG00000138771.14	1.7580542415352	2.16182634075925e-05	SHROOM3
ENSG00000137868.18	1.69238619092435	2.16182634075925e-05	STRA6
ENSG00000184916.8	-1.62238272627149	2.16182634075925e-05	JAG2
ENSG00000178665.14	-1.58759992692972	2.16351722796866e-05	ZNF713
ENSG00000170667.14	-8.44678484178315	2.16823995467121e-05	RASA4B
ENSG00000253305.2	-1.74183045073774	2.20058667969665e-05	PCDHGB6
ENSG00000175592.8	2.65224234714387	2.20347444455784e-05	FOSL1
ENSG00000284681.1	3.24864001087522	2.20579576780147e-05	ENSG00000284681
ENSG00000280870.2	-2.06818277787542	2.20793774102115e-05	ENSG00000280870
ENSG00000178882.14	-1.97414469443722	2.22802878073642e-05	RFLNA
ENSG00000107566.13	1.67949115030487	2.22802878073642e-05	ERLIN1
ENSG00000116062.14	1.41483533768292	2.2447114210184e-05	MSH6
ENSG00000138092.10	1.52780563580128	2.27086907783703e-05	CENPO
ENSG00000258441.1	-1.37607418117611	2.30474914493537e-05	LINC00641
ENSG00000162817.6	2.22003490186458	2.3138723477951e-05	C1orf115
ENSG00000005187.11	2.83055578117932	2.32095212256032e-05	ACSM3
ENSG00000164742.14	-1.51628365561509	2.33384394988505e-05	ADCY1
ENSG00000276043.4	3.15034146069818	2.33384394988505e-05	UHRF1
ENSG00000244509.3	2.27994050923222	2.33870894175049e-05	APOBEC3C
ENSG00000196584.2	2.7249571110166	2.33870894175049e-05	XRCC2
ENSG00000239521.7	-1.56771391831996	2.37774313385278e-05	CASTOR3
ENSG00000186314.11	2.83257014620086	2.40466171713418e-05	PRELID2
ENSG00000140025.15	1.88501179540706	2.40466171713418e-05	EFCAB11
ENSG00000117020.16	-1.86491646182715	2.41000715270049e-05	AKT3
ENSG00000171604.11	-1.69720393213614	2.41000715270049e-05	CXXC5
ENSG00000134057.14	2.67193555065728	2.41767073535764e-05	CCNB1
ENSG00000159713.10	-2.22081089167907	2.43018875773064e-05	TPPP3
ENSG00000176871.8	-1.69923180499063	2.43294618831562e-05	WSB2
ENSG00000155897.9	-2.95278746472062	2.45260733313665e-05	ADCY8
ENSG00000135414.9	-1.47756993143971	2.54490071715277e-05	GDF11
ENSG00000235447.2	-2.3704828913282	2.55175074294587e-05	TRAPPC13P1
ENSG00000122585.7	8.08151199033976	2.60386724336152e-05	NPY
ENSG00000106399.11	1.82197696970072	2.6077185607604e-05	RPA3
ENSG00000187951.10	2.59025399380225	2.62479908577691e-05	ENSG00000187951
ENSG00000213563.6	4.24812088954253	2.66814776437859e-05	C8orf82
ENSG00000144357.16	-1.57774509346832	2.67353762145685e-05	UBR3
ENSG00000076382.16	2.15431154782315	2.72457558672864e-05	SPAG5
ENSG00000170006.11	2.80931522316425	2.73125148574868e-05	TMEM154
ENSG00000163884.3	2.04100508931682	2.74740169576473e-05	KLF15
ENSG00000263513.5	2.41321567513474	2.78530777868846e-05	FAM72C
ENSG00000139508.14	-2.64915947792529	2.78627581391868e-05	SLC46A3
ENSG00000249353.2	1.52992768791517	2.79252351893553e-05	NPM1P27
ENSG00000197461.13	2.26888298550652	2.79252351893553e-05	PDGFA
ENSG00000188916.8	-2.73321965458248	2.79904340049334e-05	INSYN2A
ENSG00000047346.12	-1.54782016256619	2.83230894445271e-05	FAM214A
ENSG00000276672.1	2.62859075709443	2.86691722588375e-05	ENSG00000276672
ENSG00000112038.17	-8.38474122439515	2.88006582553975e-05	OPRM1
ENSG00000165606.8	-3.90620404356557	2.88287396758271e-05	DRGX
ENSG00000262119.1	-2.05232921124777	2.91699013105699e-05	ENSG00000262119
ENSG00000135486.17	1.62489756627378	2.92514104289562e-05	HNRNPA1
ENSG00000175344.17	-2.23484707447023	2.94032268292432e-05	CHRNA7
ENSG00000246451.2	-1.67714706984968	2.94787626685722e-05	ENSG00000246451
ENSG00000137193.13	-2.08212964113849	2.96754897551895e-05	PIM1
ENSG00000152784.15	-2.77463846350608	2.96806859857598e-05	PRDM8
ENSG00000120729.9	-6.30431211624243	2.96998889348309e-05	MYOT
ENSG00000225976.5	2.72013772622861	2.97458412454829e-05	CKS1BP2
ENSG00000170919.15	-1.74962070915712	2.97458412454829e-05	TPT1-AS1
ENSG00000151025.9	-3.60356305964623	2.99446503830115e-05	GPR158
ENSG00000164796.17	-3.71599871914303	2.99948678888393e-05	CSMD3
ENSG00000106484.14	1.58607014616308	3.0881075960214e-05	MEST
ENSG00000139178.10	1.60160268505709	3.10775014225461e-05	C1RL
ENSG00000092529.23	-8.11175888886008	3.11523218879738e-05	CAPN3
ENSG00000174373.16	-1.61380854389491	3.1296310489256e-05	RALGAPA1
ENSG00000176678.5	2.37911942033369	3.14613052766817e-05	FOXL1
ENSG00000275632.1	2.12411383250312	3.1763678811981e-05	ENSG00000275632
ENSG00000101160.13	3.91863777831763	3.18643490673003e-05	CTSZ
ENSG00000104964.14	-1.39995982009346	3.19480033063626e-05	TLE5
ENSG00000033327.12	-1.95938100976021	3.20903370761942e-05	GAB2
ENSG00000181234.9	1.75552404664612	3.21340598628716e-05	TMEM132C
ENSG00000142549.9	-1.36089739129662	3.22898808204495e-05	IGLON5
ENSG00000254692.1	7.98419356132126	3.23710283763926e-05	ENSG00000254692
ENSG00000081148.11	-4.58013279945494	3.24446795188813e-05	IMPG2
ENSG00000118193.11	2.62894766900228	3.24830234024543e-05	KIF14
ENSG00000182050.13	-2.7248431275418	3.27118460575857e-05	MGAT4C
ENSG00000260423.1	2.83999867451329	3.29459287846197e-05	LINC02367
ENSG00000188322.4	-1.41643776249044	3.2959588038462e-05	SBK1
ENSG00000128655.17	-2.41344201856967	3.33182266925497e-05	PDE11A
ENSG00000049130.14	1.82796364845637	3.40553125551325e-05	KITLG
ENSG00000278404.1	-2.85637924102784	3.40854648925988e-05	ENSG00000278404
ENSG00000117152.13	-2.97931755657637	3.45239744048793e-05	RGS4
ENSG00000132437.17	-3.11000808969098	3.46769425578174e-05	DDC
ENSG00000135362.13	1.74907515427249	3.48342710326722e-05	PRR5L
ENSG00000163625.15	-1.47059254870389	3.49701726787954e-05	WDFY3
ENSG00000081870.11	1.99073127639543	3.5331420206714e-05	HSPB11
ENSG00000120457.11	-2.75768344125172	3.5635659176953e-05	KCNJ5
ENSG00000104643.9	-1.43933879814249	3.59121488092437e-05	MTMR9
ENSG00000270629.5	-2.38992008855446	3.65300093223047e-05	NBPF14
ENSG00000163110.14	1.42731294138987	3.68340558745396e-05	PDLIM5
ENSG00000163009.8	2.67512937318368	3.68497070728637e-05	ENSG00000163009
ENSG00000169271.2	-6.19865453791849	3.71374145628152e-05	HSPB3
ENSG00000147364.16	-1.56852963159321	3.73081362904891e-05	FBXO25
ENSG00000128311.13	1.67600209709679	3.73926292155288e-05	TST
ENSG00000110104.11	1.78001964373169	3.76329756968464e-05	CCDC86
ENSG00000069869.15	1.85471742586959	3.77141845710085e-05	NEDD4
ENSG00000242735.1	-3.86847664022515	3.79141291147762e-05	RPSAP26
ENSG00000005059.15	1.99276892065699	3.81204619287998e-05	MCUB
ENSG00000184347.14	-1.84540125044361	3.84122281717504e-05	SLIT3
ENSG00000075391.16	-1.56935781832363	3.86476110602759e-05	RASAL2
ENSG00000132535.18	-1.60828632719956	3.88186016318595e-05	DLG4
ENSG00000169813.16	1.31920784568915	3.88517217744593e-05	HNRNPF
ENSG00000186185.13	2.89014079078298	3.92099324928283e-05	KIF18B
ENSG00000165891.15	1.86654735974596	3.98226575935185e-05	E2F7
ENSG00000189143.9	2.18551553463657	3.98277635710474e-05	CLDN4
ENSG00000184271.16	-1.82922215652953	3.98277635710474e-05	ENSG00000184271
ENSG00000185565.11	-1.40853582112773	3.9855299560997e-05	LSAMP
ENSG00000100504.16	3.29564371175568	3.9855299560997e-05	PYGL
ENSG00000111249.13	-2.37233978663453	3.9855299560997e-05	CUX2
ENSG00000150967.17	-1.77763024044921	4.01981038284897e-05	ABCB9
ENSG00000163874.10	2.69239147893062	4.03803672357756e-05	ZC3H12A
ENSG00000225873.3	7.93046962979387	4.07683201605307e-05	C3orf86
ENSG00000161638.10	1.53164701099235	4.09809114086222e-05	ITGA5
ENSG00000148175.12	3.29917722085234	4.09856738431845e-05	STOM
ENSG00000214435.7	1.5961824716627	4.11002739151696e-05	AS3MT
ENSG00000130940.14	-2.76134745373355	4.14835130657088e-05	CASZ1
ENSG00000100095.18	-3.52828565736956	4.14835130657088e-05	SEZ6L
ENSG00000035403.17	1.73330506227654	4.14835130657088e-05	VCL
ENSG00000261189.1	1.90052730863942	4.15325313167871e-05	ENSG00000261189
ENSG00000112852.6	-1.47524149012941	4.15676303428043e-05	PCDHB2
ENSG00000108511.9	-2.12893257528547	4.15676303428043e-05	HOXB6
ENSG00000119686.9	2.71037414001402	4.15676303428043e-05	FLVCR2
ENSG00000111728.10	-1.64029209367419	4.15676303428043e-05	ST8SIA1
ENSG00000118160.13	-2.52361205118759	4.15924237165987e-05	SLC8A2
ENSG00000156515.21	-1.37817764890109	4.16524938711189e-05	HK1
ENSG00000111057.10	3.46117773855458	4.23237971558011e-05	KRT18
ENSG00000137812.19	2.05865235671418	4.30528483046349e-05	KNL1
ENSG00000279716.1	-1.6479847766648	4.30528483046349e-05	ENSG00000279716
ENSG00000113430.9	-8.6701723690019	4.32869072493324e-05	IRX4
ENSG00000125675.17	-1.75183613395667	4.34570093096318e-05	GRIA3
ENSG00000104889.5	1.94389580034856	4.35703197259046e-05	RNASEH2A
ENSG00000178573.6	-2.32225892035885	4.36244921231778e-05	MAF
ENSG00000269998.1	-5.46516199556033	4.37111870750159e-05	ENSG00000269998
ENSG00000117593.9	1.49749245714921	4.41064691836183e-05	DARS2
ENSG00000153976.2	1.84013925570702	4.43257516119534e-05	HS3ST3A1
ENSG00000164853.8	-1.83010620571794	4.45459144326096e-05	UNCX
ENSG00000160097.16	-1.55853618652782	4.45778105337337e-05	FNDC5
ENSG00000126214.21	-1.7536096026545	4.53485958081278e-05	KLC1
ENSG00000159176.13	2.55379158914426	4.55209607794539e-05	CSRP1
ENSG00000129173.12	3.184981467271	4.57104930406978e-05	E2F8
ENSG00000185634.11	-2.61460041538042	4.57427197067533e-05	SHC4
ENSG00000143486.15	1.9005198580731	4.57427197067533e-05	EIF2D
ENSG00000035141.7	1.54361646574101	4.62166579134921e-05	FAM136A
ENSG00000100234.11	1.69204188570148	4.62775908590317e-05	TIMP3
ENSG00000256500.5	22.3463031376672	4.64127859435909e-05	ENSG00000256500
ENSG00000161671.16	3.67301202625724	4.65036919467075e-05	EMC10
ENSG00000197044.10	-2.29647863362182	4.67906319116378e-05	ZNF441
ENSG00000204178.9	-1.43430277063887	4.69434800616883e-05	MACO1
ENSG00000129810.14	2.04587604756494	4.69915567813404e-05	SGO1
ENSG00000011332.19	-2.07236504435231	4.72964680223894e-05	DPF1
ENSG00000082781.11	2.39720364675224	4.79827255903447e-05	ITGB5
ENSG00000273032.1	-1.99103060510808	4.87615883963179e-05	DGCR9
ENSG00000178295.14	1.79214617503785	4.88734479205796e-05	GEN1
ENSG00000279561.2	-3.14313862507681	4.99602606273683e-05	ENSG00000279561
ENSG00000278937.1	-2.05164848837397	5.01744253945434e-05	ENSG00000278937
ENSG00000183654.8	-3.82159409910114	5.01921413902129e-05	MARCH11
ENSG00000272325.1	-1.29627686289709	5.06038643235449e-05	NUDT3
ENSG00000184785.5	4.11673513739981	5.08404955007247e-05	SMIM10
ENSG00000091482.5	-8.02960089772472	5.15735648665964e-05	SMPX
ENSG00000205403.12	-4.72472748057142	5.15735648665964e-05	CFI
ENSG00000117748.9	1.7558020439329	5.16725324119906e-05	RPA2
ENSG00000108840.15	-1.46134670717281	5.22481209579858e-05	HDAC5
ENSG00000164070.11	-2.38366231874851	5.22481209579858e-05	HSPA4L
ENSG00000116478.11	1.47125057640657	5.22722227522465e-05	HDAC1
ENSG00000159720.11	-1.46418602454859	5.2700050439231e-05	ATP6V0D1
ENSG00000197106.6	-5.72937850285454	5.28721018151614e-05	SLC6A17
ENSG00000128683.13	-2.42690185377585	5.30326279391406e-05	GAD1
ENSG00000176593.7	-1.39104458716069	5.41614611484191e-05	ENSG00000176593
ENSG00000161681.15	-2.16255490517904	5.43416638159447e-05	SHANK1
ENSG00000074266.19	1.55543452143305	5.43820094777198e-05	EED
ENSG00000145220.13	1.98801337724038	5.44058664739346e-05	LYAR
ENSG00000072954.6	-2.29934612140356	5.45592679685805e-05	TMEM38A
ENSG00000013293.5	-2.49947233934863	5.52810003786827e-05	SLC7A14
ENSG00000224223.1	-7.95977169149748	5.56088918700997e-05	VSTM2A-OT1
ENSG00000067221.13	-1.83900630852356	5.56266406122555e-05	STOML1
ENSG00000134376.15	-3.71619355481902	5.61938102053808e-05	CRB1
ENSG00000088367.21	-1.51073772223454	5.6343253504161e-05	EPB41L1
ENSG00000197498.12	1.56414643107527	5.69320554367917e-05	RPF2
ENSG00000183856.10	2.92098004744741	5.69320554367917e-05	IQGAP3
ENSG00000198794.11	-3.25556736225728	5.74239361660614e-05	SCAMP5
ENSG00000119772.16	-1.58928025495897	5.74476222568603e-05	DNMT3A
ENSG00000141384.12	2.07648550126437	5.78305812134252e-05	TAF4B
ENSG00000162367.11	4.97403009603616	5.7909745382333e-05	TAL1
ENSG00000101986.11	-1.63589629046563	5.82620862945027e-05	ABCD1
ENSG00000175063.16	2.30856963093759	5.83231106961521e-05	UBE2C
ENSG00000052795.12	-1.33165171995526	5.83404207595592e-05	FNIP2
ENSG00000113657.12	-1.5868247641163	5.83539926831949e-05	DPYSL3
ENSG00000135503.12	-1.53199753913613	5.85138335188118e-05	ACVR1B
ENSG00000181481.13	3.64665979035286	5.86432872066122e-05	RNF135
ENSG00000282827.2	7.85316348686717	5.87191830277096e-05	ENSG00000282827
ENSG00000109861.15	2.56389149838428	5.90543946669889e-05	CTSC
ENSG00000138738.10	1.68163916341644	5.94414749154589e-05	PRDM5
ENSG00000196126.11	3.40578071329404	5.95519232823948e-05	HLA-DRB1
ENSG00000228127.2	-7.94537179786367	5.96888958218178e-05	LINC01649
ENSG00000065923.9	-1.58702941215498	6.02296695144122e-05	SLC9A7
ENSG00000251034.1	-2.84625712921174	6.02296695144122e-05	ENSG00000251034
ENSG00000141753.6	1.43461646296158	6.02296695144122e-05	IGFBP4
ENSG00000257167.2	1.67215872093936	6.05678898676338e-05	TMPO-AS1
ENSG00000275620.1	-1.81543989630529	6.08769725287611e-05	ENSG00000275620
ENSG00000077092.18	1.57138699075471	6.09756809093638e-05	RARB
ENSG00000160446.18	1.83699404530673	6.17397612750468e-05	ZDHHC12
ENSG00000179546.4	3.98926391332423	6.2047781225254e-05	HTR1D
ENSG00000175567.8	1.64541517555065	6.22250408320225e-05	UCP2
ENSG00000143862.7	-1.51347934248106	6.29483943972435e-05	ARL8A
ENSG00000144395.17	2.12068429066858	6.44449689788399e-05	CCDC150
ENSG00000131435.12	2.08427915390499	6.46224552031744e-05	PDLIM4
ENSG00000275410.4	3.36984746781508	6.46474303424784e-05	HNF1B
ENSG00000085788.13	1.63469554823202	6.5494124620985e-05	DDHD2
ENSG00000142627.12	1.73869204929503	6.54992676658765e-05	EPHA2
ENSG00000167969.12	2.74778206160475	6.54992676658765e-05	ECI1
ENSG00000144339.11	-3.13046513508223	6.59346292228775e-05	TMEFF2
ENSG00000180447.6	1.68664141668652	6.59444720662436e-05	GAS1
ENSG00000250917.1	1.56245080011365	6.63011424460246e-05	ENSG00000250917
ENSG00000104529.17	1.42865584004542	6.66839401262914e-05	EEF1D
ENSG00000196839.12	1.70167093724433	6.66839401262914e-05	ADA
ENSG00000138356.13	7.84701869821844	6.72765369106814e-05	AOX1
ENSG00000152661.7	2.9618252893239	6.73313662005327e-05	GJA1
ENSG00000164187.6	-1.96116650401051	6.74325757713249e-05	LMBRD2
ENSG00000090097.21	-1.84988071253585	6.92310461291109e-05	PCBP4
ENSG00000167858.12	-8.06761893126838	7.03407002258954e-05	TEKT1
ENSG00000261146.1	-8.28517904503651	7.06942069996099e-05	ENSG00000261146
ENSG00000092096.16	-1.87705928639884	7.12095122115993e-05	SLC22A17
ENSG00000272031.2	-2.48119158611385	7.14237406955539e-05	ANKRD34A
ENSG00000118922.17	-1.40285922297084	7.2002168342401e-05	KLF12
ENSG00000246528.3	-2.35871985961278	7.2002168342401e-05	ENSG00000246528
ENSG00000143847.15	-1.8534866491477	7.2002168342401e-05	PPFIA4
ENSG00000179520.10	-5.31466308545376	7.20432265193066e-05	SLC17A8
ENSG00000267041.5	2.07299399681175	7.30956784088072e-05	ZNF850
ENSG00000138944.7	-1.89722980554484	7.33595821131328e-05	SHISAL1
ENSG00000162545.5	-1.67263057945331	7.36103403008447e-05	CAMK2N1
ENSG00000261210.7	8.06643035642144	7.46580512106978e-05	CLEC19A
ENSG00000260947.1	-2.13353869121946	7.46580512106978e-05	ENSG00000260947
ENSG00000181938.13	2.62227497900187	7.51471476319813e-05	GINS3
ENSG00000130303.12	2.95945308535677	7.51471476319813e-05	BST2
ENSG00000076248.10	1.31483818981147	7.59826767591671e-05	UNG
ENSG00000114315.3	1.69433175397346	7.62145683997137e-05	HES1
ENSG00000265683.1	-2.91646978947743	7.6350709022623e-05	SYPL1P2
ENSG00000171241.8	2.21996926590142	7.65174688457355e-05	SHCBP1
ENSG00000067177.14	1.83733436224064	7.68582942754823e-05	PHKA1
ENSG00000204681.10	-1.51992036184403	7.69639579596123e-05	GABBR1
ENSG00000205593.11	-1.88158457673029	7.70092083674108e-05	DENND6B
ENSG00000137941.16	-1.61750887628324	7.76217009211018e-05	TTLL7
ENSG00000256304.1	2.61549905611837	7.82086689347901e-05	ENSG00000256304
ENSG00000173852.14	-1.90098488797297	7.8230903205923e-05	DPY19L1
ENSG00000159674.11	-2.45598895935067	7.8230903205923e-05	SPON2
ENSG00000145604.15	1.66818643025896	7.83600919176081e-05	SKP2
ENSG00000160959.7	1.52858587844374	7.8369951318624e-05	LRRC14
ENSG00000123892.11	2.49506997912049	7.86369929209329e-05	RAB38
ENSG00000170370.11	2.73782140676991	7.86369929209329e-05	EMX2
ENSG00000155269.11	7.81550259181385	7.94259579855561e-05	GPR78
ENSG00000135973.2	-4.71828591544397	7.99076871203376e-05	GPR45
ENSG00000172728.15	1.58871354461196	8.07594398304551e-05	FUT10
ENSG00000256973.1	-2.31035253591939	8.07594398304551e-05	ENSG00000256973
ENSG00000033030.13	-1.65425986877612	8.12135977712774e-05	ZCCHC8
ENSG00000239665.8	-1.47931190391562	8.15991452473832e-05	ENSG00000239665
ENSG00000101892.11	-8.12138822912883	8.22976302372744e-05	ATP1B4
ENSG00000112419.14	-2.29305456960035	8.23239684707608e-05	PHACTR2
ENSG00000283162.1	-5.83249336250153	8.28054990479213e-05	ENSG00000283162
ENSG00000148773.13	2.32254508029138	8.36034199940858e-05	MKI67
ENSG00000107807.12	-8.07308772580925	8.36034199940858e-05	TLX1
ENSG00000268658.5	3.57355214578341	8.36034199940858e-05	LINC00664
ENSG00000148400.9	1.80566823561227	8.36034199940858e-05	NOTCH1
ENSG00000110148.9	3.13802849356809	8.38954574524871e-05	CCKBR
ENSG00000149557.12	-1.84623213628759	8.41278365302869e-05	FEZ1
ENSG00000163735.6	7.95325931395716	8.41278365302869e-05	CXCL5
ENSG00000279571.3	-3.75643452017406	8.42449101415832e-05	ENSG00000279571
ENSG00000248713.1	-7.8620837984346	8.4397506366705e-05	C4orf54
ENSG00000005102.12	3.5597637456398	8.49116160240419e-05	MEOX1
ENSG00000213088.9	-2.73251104059393	8.49116160240419e-05	ACKR1
ENSG00000158813.17	1.76087253444169	8.49678271750304e-05	EDA
ENSG00000175329.12	7.77583589397221	8.52714750812307e-05	ISX
ENSG00000280234.1	-3.62729838702858	8.54279351898328e-05	ENSG00000280234
ENSG00000051523.10	2.79057836315867	8.54328734739522e-05	CYBA
ENSG00000148700.14	2.56570929241442	8.67553588742314e-05	ADD3
ENSG00000070882.12	1.56562977676582	8.75218951341772e-05	OSBPL3
ENSG00000188859.6	-2.56214744567442	8.9097899537871e-05	FAM78B
ENSG00000134594.4	-2.26531039259429	8.94223588679347e-05	RAB33A
ENSG00000116157.5	2.11617539938883	9.02011274911186e-05	GPX7
ENSG00000181163.13	1.29595410243325	9.02126097702728e-05	NPM1
ENSG00000080644.15	-1.4223581405205	9.04505626832076e-05	CHRNA3
ENSG00000176842.14	-1.39954881646496	9.04505626832076e-05	IRX5
ENSG00000180573.9	-1.75620612345527	9.10354404707248e-05	HIST1H2AC
ENSG00000171517.5	3.2878283688378	9.13081131869789e-05	LPAR3
ENSG00000118655.4	1.69693277547975	9.14590083862618e-05	DCLRE1B
ENSG00000120156.20	3.40500935257431	9.17501214552875e-05	TEK
ENSG00000135253.13	3.72324967394608	9.24763127371493e-05	KCP
ENSG00000158715.5	1.66616937164855	9.2585195483742e-05	SLC45A3
ENSG00000136237.18	-2.12164942844192	9.2585195483742e-05	RAPGEF5
ENSG00000273604.1	1.8276179146064	9.2739550881884e-05	EPOP
ENSG00000166265.11	1.32184797396268	9.44173739595872e-05	CYYR1
ENSG00000008294.20	-1.93664123806371	9.45969206972728e-05	SPAG9
ENSG00000158445.9	-2.18913699708065	9.49234689679631e-05	KCNB1
ENSG00000140538.16	-1.74069541838714	9.63137438801028e-05	NTRK3
ENSG00000075188.8	1.84198343048105	9.63137438801028e-05	NUP37
ENSG00000182968.4	2.04368151755147	9.63137438801028e-05	SOX1
ENSG00000258986.6	-1.86454123189452	9.63137438801028e-05	TMEM179
ENSG00000206129.3	3.82151426944214	9.85653635235635e-05	ENSG00000206129
ENSG00000123505.15	1.34204442828555	9.92035568218658e-05	AMD1
ENSG00000102699.5	1.39333068370011	0.000101481467056784	PARP4
ENSG00000101134.11	-2.53950374674797	0.000101527327449957	DOK5
ENSG00000077157.21	-1.45566045401019	0.000102023913062706	PPP1R12B
ENSG00000078687.17	-1.33376783184023	0.000102292571075462	TNRC6C
ENSG00000214076.3	-2.01589004674602	0.000102979940074896	CPSF1P1
ENSG00000156050.8	-1.76120243667208	0.000104500971782421	FAM161B
ENSG00000176903.4	-1.3689419807246	0.000106575621502644	PNMA1
ENSG00000170873.18	-1.28318046256412	0.000107423529254284	MTSS1
ENSG00000015520.14	4.92351469293287	0.000107570003850706	NPC1L1
ENSG00000170421.12	2.84410008780888	0.000108224846665254	KRT8
ENSG00000087903.12	1.49837445636469	0.000109583579953831	RFX2
ENSG00000124766.6	-1.46605278980645	0.000109787626284083	SOX4
ENSG00000171219.8	2.90295119807985	0.000110124237572951	CDC42BPG
ENSG00000108932.11	-2.15773913742857	0.000110342185017985	SLC16A6
ENSG00000091436.16	1.53703432567772	0.000110497983034373	MAP3K20
ENSG00000224531.5	-1.32954430049086	0.00011053483848038	SMIM13
ENSG00000165861.13	-1.35674730196265	0.000110555181404345	ZFYVE1
ENSG00000164604.12	-3.16143631421111	0.000110855735830591	GPR85
ENSG00000151388.10	2.11900942301944	0.000110940981092154	ADAMTS12
ENSG00000138363.14	1.69759559851379	0.000111807740528812	ATIC
ENSG00000011304.19	1.76670581726768	0.000113444162300287	PTBP1
ENSG00000168769.13	-1.63227945324376	0.000113613078464842	TET2
ENSG00000277791.4	2.14119982890939	0.00011388726031423	PSMB3
ENSG00000155380.11	3.2919131411152	0.00011463230085322	SLC16A1
ENSG00000196890.4	-2.95245079115204	0.000115869606611241	HIST3H2BB
ENSG00000101198.14	-2.17704976246122	0.000118185787385207	NKAIN4
ENSG00000172461.10	-1.94651994600592	0.000119849554000792	FUT9
ENSG00000232445.1	2.34847391206851	0.000121313194814895	ENSG00000232445
ENSG00000008196.12	-2.58478302329691	0.000121531417482537	TFAP2B
ENSG00000239264.8	4.8100709090511	0.000122446275526908	TXNDC5
ENSG00000109339.20	-3.61546179742225	0.000123035006370902	MAPK10
ENSG00000131914.10	1.61228474223477	0.000126698132030842	LIN28A
ENSG00000196544.7	-1.83766785975897	0.00012709094122304	BORCS6
ENSG00000164484.11	-1.51524587381332	0.00012730680812407	TMEM200A
ENSG00000057294.14	2.15991166485294	0.00012730680812407	PKP2
ENSG00000156804.7	-2.10658258404479	0.000128964625437098	FBXO32
ENSG00000101447.14	2.21091630863801	0.000128964625437098	FAM83D
ENSG00000260391.2	2.62725870163014	0.000131227578050436	ENSG00000260391
ENSG00000168495.12	-2.01822204035135	0.000131227578050436	POLR3D
ENSG00000066923.17	-1.50969325057096	0.000131916211093343	STAG3
ENSG00000135750.14	-2.49452679055352	0.000132246527461211	KCNK1
ENSG00000016391.10	2.28700419756243	0.000132316535662277	CHDH
ENSG00000274286.1	3.22449185195839	0.000132961979816771	ADRA2B
ENSG00000171105.13	-1.29225861833423	0.000133185977757025	INSR
ENSG00000183775.10	-1.68765146810746	0.000133493984622567	KCTD16
ENSG00000280088.1	-1.62403947365631	0.000133794010434247	ENSG00000280088
ENSG00000170312.15	1.91894115483262	0.000133794010434247	CDK1
ENSG00000123091.4	-1.86714525102621	0.000133961647623974	RNF11
ENSG00000272163.1	-2.4139749243035	0.000133965926728854	ENSG00000272163
ENSG00000105699.16	2.58004935011725	0.000134115125874919	LSR
ENSG00000164626.8	1.89956678024547	0.000134199883042241	KCNK5
ENSG00000121570.12	2.40493317814378	0.000134527165074128	DPPA4
ENSG00000179041.3	1.90415654750906	0.000134932817053993	RRS1
ENSG00000101935.9	1.52328322384304	0.000136785106810788	AMMECR1
ENSG00000104472.9	1.95366570955908	0.00013707412901057	CHRAC1
ENSG00000138796.16	1.38399372292481	0.000137871256637309	HADH
ENSG00000101746.15	-1.87267399212013	0.000137978104865917	NOL4
ENSG00000136048.13	1.72653372221128	0.000138958974768959	DRAM1
ENSG00000143409.15	-1.525585307462	0.000139219471741819	MINDY1
ENSG00000180828.2	-4.10498645292136	0.00013946737242878	BHLHE22
ENSG00000156787.16	1.5527721109322	0.00014007070425095	TBC1D31
ENSG00000143630.9	-3.31988388534665	0.00014044631610506	HCN3
ENSG00000115840.13	-1.59334817219338	0.000140586232068839	SLC25A12
ENSG00000186019.10	-2.3953945769296	0.000141715812211837	ENSG00000186019
ENSG00000236283.4	-7.8058782443156	0.000141910267523191	ENSG00000236283
ENSG00000278730.1	-1.5202664231998	0.000142071944036587	ENSG00000278730
ENSG00000166863.11	7.62940405328224	0.000143577822221448	TAC3
ENSG00000158874.11	7.7580753198916	0.000145051902583848	APOA2
ENSG00000156802.12	2.19140142267724	0.000145804019166839	ATAD2
ENSG00000268182.5	-2.50019718472091	0.00014757015427411	SMIM17
ENSG00000127564.16	1.96572087122774	0.000147698035787393	PKMYT1
ENSG00000031691.6	1.89532148636829	0.000149415324518624	CENPQ
ENSG00000166508.17	1.54277700158383	0.000150283868039522	MCM7
ENSG00000101608.12	1.35435262132745	0.000151182496869422	MYL12A
ENSG00000198053.11	1.37123656682586	0.000151355400521758	SIRPA
ENSG00000185352.8	-4.22535185787742	0.00015297074077686	HS6ST3
ENSG00000147256.11	-7.74740239545206	0.000153667431308001	ARHGAP36
ENSG00000163510.13	1.37713474991046	0.000154055227174222	CWC22
ENSG00000141510.16	1.56248591937923	0.000154354754626351	TP53
ENSG00000185046.18	-2.1168141026533	0.000154354754626351	ANKS1B
ENSG00000119185.12	-1.50145703698153	0.000154443711346008	ITGB1BP1
ENSG00000154359.12	-1.80689099310966	0.000154685346880353	LONRF1
ENSG00000180628.14	1.42845202072295	0.000154745765875399	PCGF5
ENSG00000100078.3	2.17198827373806	0.00015750653980061	PLA2G3
ENSG00000279798.1	-2.68032027263687	0.000159086527248766	ENSG00000279798
ENSG00000136193.16	-1.48264727006523	0.000160397002944029	SCRN1
ENSG00000101849.15	1.29589231481886	0.000160919769187307	TBL1X
ENSG00000136098.16	1.7490752765933	0.000160919769187307	NEK3
ENSG00000144741.17	1.74050460064181	0.000161309777237535	SLC25A26
ENSG00000272674.3	-1.94170121544977	0.00016252292035002	PCDHB16
ENSG00000214194.8	1.42056294633229	0.000163542553236364	SMIM30
ENSG00000163362.10	1.73699813871265	0.000165776362234724	INAVA
ENSG00000089006.16	1.26495230530823	0.000166353583637213	SNX5
ENSG00000188620.9	-8.55680543448635	0.000166750499849452	HMX3
ENSG00000274180.1	-1.43942955717675	0.000167323287628071	NATD1
ENSG00000261087.1	-1.63804236724017	0.000169252756048738	ENSG00000261087
ENSG00000129219.13	2.15377469779282	0.000169272245966853	PLD2
ENSG00000102755.11	2.96263907411679	0.00016932178303759	FLT1
ENSG00000139182.13	-1.52993773198501	0.000169803757732775	CLSTN3
ENSG00000172247.3	-1.64852675333088	0.000169803757732775	C1QTNF4
ENSG00000080854.14	-2.00120524591792	0.000171099319252823	IGSF9B
ENSG00000110324.10	-9.14841919914136	0.000171099319252823	IL10RA
ENSG00000152240.12	1.5943919222947	0.000171330108878758	HAUS1
ENSG00000059804.15	1.75004279414434	0.000171730877847892	SLC2A3
ENSG00000120327.6	-1.83111562579113	0.000172120072871943	PCDHB14
ENSG00000132975.7	-7.77684962501199	0.000174721230506807	GPR12
ENSG00000138347.15	-8.2356250260266	0.000176298447105482	MYPN
ENSG00000169718.17	1.5197028060245	0.00017700103710296	DUS1L
ENSG00000074047.21	1.67990490315579	0.000177618896708476	GLI2
ENSG00000165512.4	1.35472809497164	0.000177657383358366	ZNF22
ENSG00000100100.12	-2.60504836330328	0.000177956510874615	PIK3IP1
ENSG00000250742.2	-1.87375446151919	0.000177956510874615	LINC02381
ENSG00000184113.9	-2.84634500930691	0.000179562505225618	CLDN5
ENSG00000143333.6	2.2190538388202	0.000180255176868843	RGS16
ENSG00000137872.16	-1.87271874007307	0.000180255176868843	SEMA6D
ENSG00000183765.20	2.34016932564508	0.000182115927506861	CHEK2
ENSG00000037897.16	1.85504136205407	0.000183446895930475	METTL1
ENSG00000145087.12	-2.07150368721731	0.000185240973878826	STXBP5L
ENSG00000132780.16	1.79533981835006	0.000186393315647726	NASP
ENSG00000261488.1	3.52853196236167	0.000187456021939629	TBILA
ENSG00000151287.16	1.90104366336334	0.000189326250358591	TEX30
ENSG00000131459.12	1.64586154150338	0.000189872814498757	GFPT2
ENSG00000163430.11	1.22628609228319	0.000190581136012482	FSTL1
ENSG00000160949.16	1.90956842225941	0.000191739519978927	TONSL
ENSG00000147145.12	1.72568454935522	0.000192905500372268	LPAR4
ENSG00000090339.8	2.92626083724986	0.000193681673744731	ICAM1
ENSG00000106004.4	-2.14850955316695	0.000194771603757423	HOXA5
ENSG00000259039.1	-7.6690170387949	0.000195096420343609	ENSG00000259039
ENSG00000076344.15	-2.2458312865968	0.000195096420343609	RGS11
ENSG00000137561.4	3.48906814330953	0.000197198077385422	TTPA
ENSG00000099625.12	-1.60422754748892	0.00019904600775593	CBARP
ENSG00000130595.18	-7.99552881417775	0.000199764780638812	TNNT3
ENSG00000160058.18	-1.651507387497	0.000200290209528482	BSDC1
ENSG00000119227.7	-2.09517303221931	0.000200744153515104	PIGZ
ENSG00000246763.6	-1.74820313059347	0.000202107989079984	RGMB-AS1
ENSG00000234338.1	-1.48365067570633	0.000203846821344372	ENSG00000234338
ENSG00000162804.13	-2.421375788154	0.000206658025906894	SNED1
ENSG00000260293.2	-1.59012675821592	0.000211045030476059	ENSG00000260293
ENSG00000187605.15	-1.35095427278044	0.000212695427568245	TET3
ENSG00000167992.12	1.49981652078513	0.000213298060345691	VWCE
ENSG00000235934.1	-3.66780821502545	0.000213404095106313	ENSG00000235934
ENSG00000139800.8	2.03126634781078	0.000213404095106313	ZIC5
ENSG00000166426.7	-2.26770501433497	0.000214588347939776	CRABP1
ENSG00000145248.6	-2.58903585274961	0.000216697428344272	SLC10A4
ENSG00000267228.7	2.02764813735786	0.000216736164436178	ENSG00000267228
ENSG00000261604.1	-2.76772524425344	0.000217916787276204	ENSG00000261604
ENSG00000166845.13	1.82775503126105	0.000218479744357495	C18orf54
ENSG00000182022.17	-1.49793556262353	0.000219234936696929	CHST15
ENSG00000104375.15	1.59763562573925	0.000219903519489595	STK3
ENSG00000151474.21	-1.25774343297076	0.000225170329596134	FRMD4A
ENSG00000128833.12	2.22739054632483	0.000225836751252094	MYO5C
ENSG00000203879.11	-1.28842004015168	0.000226171581448262	GDI1
ENSG00000155849.15	-1.85731986917435	0.000228339789605094	ELMO1
ENSG00000100629.16	1.67063322793996	0.000228628801019946	CEP128
ENSG00000198826.10	3.32567298822363	0.000228766407822912	ARHGAP11A
ENSG00000186777.11	2.23442716074577	0.00022967328279492	ZNF732
ENSG00000107957.16	-1.8701736290351	0.000232262297775437	SH3PXD2A
ENSG00000121064.12	1.88645503092769	0.000232607154708598	SCPEP1
ENSG00000183060.15	-1.49117838443029	0.000233013123715414	LYSMD4
ENSG00000104044.15	-3.01259448596225	0.000234061437106462	OCA2
ENSG00000162104.9	-1.46154774209151	0.000235160553452618	ADCY9
ENSG00000148737.16	1.83345479379748	0.000237471174006503	TCF7L2
ENSG00000177888.7	-2.15570720845982	0.000237492462340305	ZBTB41
ENSG00000144115.16	2.27513526445793	0.000238375454306109	THNSL2
ENSG00000261172.1	7.5049687550888	0.000240777851474722	ENSG00000261172
ENSG00000127743.5	-5.15783284504644	0.000241071253916091	IL17B
ENSG00000165238.16	-1.43286907345436	0.000242753446722315	WNK2
ENSG00000119403.13	1.43359238500614	0.000242797796651283	PHF19
ENSG00000126822.16	2.12445523351414	0.000244899063751256	PLEKHG3
ENSG00000274561.1	-2.23014283177943	0.000245043190068343	ENSG00000274561
ENSG00000091536.16	-2.09734943650351	0.000245043190068343	MYO15A
ENSG00000167157.10	3.16402451350348	0.000246393016176458	PRRX2
ENSG00000134253.9	1.42054417049751	0.000250111285874634	TRIM45
ENSG00000051180.16	2.89734759458423	0.000252560157463596	RAD51
ENSG00000177106.14	2.64028180529095	0.000252827380207164	EPS8L2
ENSG00000161533.11	-1.30314588297948	0.000253023826777982	ACOX1
ENSG00000125430.8	1.67978859296742	0.000255618806982842	HS3ST3B1
ENSG00000130338.12	-1.3168913221181	0.000255760645378345	TULP4
ENSG00000143797.11	-1.25768720091766	0.000255958870974019	MBOAT2
ENSG00000130244.12	1.97056501167529	0.000257091112719359	FAM98C
ENSG00000168671.9	3.73631433009115	0.00025757581506642	UGT3A2
ENSG00000129514.5	2.52644137989562	0.000257895677721531	FOXA1
ENSG00000164283.12	-2.6238446103356	0.000257895677721531	ESM1
ENSG00000109099.13	2.12541893316161	0.000258145937068104	PMP22
ENSG00000183615.5	2.44681121165887	0.000259258938385917	FAM167B
ENSG00000167747.14	1.62174783818568	0.000259772396678949	C19orf48
ENSG00000138696.10	1.54633086875885	0.000259926128615417	BMPR1B
ENSG00000204592.8	1.99680667716908	0.00026053072811549	HLA-E
ENSG00000147724.11	-3.2371554984322	0.00026249899709467	FAM135B
ENSG00000182575.7	1.96387910253142	0.000263259110515855	NXPH3
ENSG00000186577.12	-2.15605433532516	0.000263280527770642	SMIM29
ENSG00000175084.11	-3.13043680241711	0.000264337727548824	DES
ENSG00000151718.15	1.69503235858734	0.000266177151826901	WWC2
ENSG00000055732.12	3.13623379037936	0.000266716995687238	MCOLN3
ENSG00000004866.20	-1.59342719903768	0.000267347427970893	ST7
ENSG00000260917.1	-1.3377231666205	0.000268049593840672	ENSG00000260917
ENSG00000161980.5	1.65658850062248	0.000268338792351287	POLR3K
ENSG00000104635.13	1.26014975191357	0.000269256286343631	SLC39A14
ENSG00000139112.10	-1.76737671400981	0.000270362348698668	GABARAPL1
ENSG00000165066.12	-8.66761366796995	0.000270511016092876	NKX6-3
ENSG00000114107.8	1.49163281426204	0.00027245585550113	CEP70
ENSG00000174485.15	-1.78067947707396	0.000272884077457058	DENND4A
ENSG00000178202.12	2.21082513159157	0.000279509566255654	POGLUT3
ENSG00000182093.14	-1.74362220059801	0.000280024050393259	WRB
ENSG00000134333.13	1.62511725350869	0.000285174324114612	LDHA
ENSG00000160298.17	2.00410744022665	0.000286415945450849	C21orf58
ENSG00000172123.12	1.77605587936479	0.000288239155986046	SLFN12
ENSG00000175868.13	3.34153756199315	0.000288632724851284	CALCB
ENSG00000197860.9	-1.84016798451352	0.000288632724851284	SGTB
ENSG00000172296.12	2.88125108191546	0.000290136983800925	SPTLC3
ENSG00000115310.17	-1.24354214037952	0.000291545129912645	RTN4
ENSG00000141576.14	-1.31935508931221	0.000292665268541707	RNF157
ENSG00000135324.5	2.33756708710743	0.000293111885699793	MRAP2
ENSG00000100505.13	-1.53034824665623	0.000293717012445179	TRIM9
ENSG00000166801.15	1.79365109226024	0.000295679744182858	FAM111A
ENSG00000169684.13	-2.04619605002381	0.000297833149002715	CHRNA5
ENSG00000164292.12	-1.19595648784416	0.000299046987089149	RHOBTB3
ENSG00000135924.15	-2.05768768688651	0.000300176172792543	DNAJB2
ENSG00000261101.2	-3.57933969116883	0.0003002993607664	ENSG00000261101
ENSG00000081059.19	1.89447148579035	0.000301808078341626	TCF7
ENSG00000213965.3	2.21573237845405	0.000307559058089213	NUDT19
ENSG00000151067.21	-2.09519699257406	0.000310153218258678	CACNA1C
ENSG00000120334.15	1.71675474182967	0.000310153218258678	CENPL
ENSG00000233110.1	-3.22501157069585	0.000311316271544766	ENSG00000233110
ENSG00000107554.16	1.68474627531555	0.000316433121706611	DNMBP
ENSG00000147432.6	-7.55237011313598	0.000317102280375458	CHRNB3
ENSG00000274718.1	-3.4431705602497	0.000317140000915451	ENSG00000274718
ENSG00000127831.10	4.65846983562918	0.000318152519300032	VIL1
ENSG00000235920.1	-5.65709823652023	0.000318558687856387	ENSG00000235920
ENSG00000180613.10	-4.02182534439196	0.000318944395512367	GSX2
ENSG00000196421.8	-1.94092778320657	0.000321359251865577	C20orf204
ENSG00000170004.16	-1.61363196272999	0.000323453438886719	CHD3
ENSG00000151470.12	-1.64717447748724	0.00032368865819456	C4orf33
ENSG00000145934.16	-1.95495145887123	0.000324568957378397	TENM2
ENSG00000025423.11	7.42951715986411	0.000326589893896366	HSD17B6
ENSG00000172765.16	-1.39689693868377	0.000326852186393866	TMCC1
ENSG00000116209.11	-1.75097895731148	0.000328529825319918	TMEM59
ENSG00000065989.15	-1.99418689851446	0.000328825397506216	PDE4A
ENSG00000278259.4	1.56408265557741	0.000328907811346046	MYO19
ENSG00000051341.13	2.49967825411437	0.000330234460891182	POLQ
ENSG00000153310.19	-1.43380147212529	0.00033136500260975	FAM49B
ENSG00000182600.9	-3.15509313359427	0.00033448453700484	SNORC
ENSG00000136160.14	1.53790979761058	0.000335610629459046	EDNRB
ENSG00000124145.6	2.37395734932628	0.000336823444243149	SDC4
ENSG00000278962.1	2.14746477284329	0.000345092917190637	ENSG00000278962
ENSG00000185432.11	2.02172954563287	0.000345092917190637	METTL7A
ENSG00000196155.12	2.51007160129406	0.000347368554388911	PLEKHG4
ENSG00000057657.15	1.98181639789781	0.000348118727037732	PRDM1
ENSG00000278249.1	-7.57865828338553	0.000348920164703575	SCARNA2
ENSG00000138668.18	1.24118006635872	0.000352160971726743	HNRNPD
ENSG00000177105.9	1.69224378240912	0.000352160971726743	RHOG
ENSG00000181218.5	-2.03579591373016	0.000352266388497979	HIST3H2A
ENSG00000163536.12	-2.29669712303537	0.000354343573047576	SERPINI1
ENSG00000171453.17	1.82253431158969	0.000355361281152706	POLR1C
ENSG00000189337.16	-1.67075303579431	0.000360200793294262	KAZN
ENSG00000128309.16	1.55717669078623	0.000360214163317846	MPST
ENSG00000170276.5	-3.45561957469203	0.000361487391161548	HSPB2
ENSG00000277954.1	-2.43235053803194	0.000362666615998444	ENSG00000277954
ENSG00000112773.15	2.1186159392433	0.000362680924701779	TENT5A
ENSG00000162552.14	-1.91427710032086	0.000363837091039056	WNT4
ENSG00000120075.5	-1.98776441583587	0.000364401917674179	HOXB5
ENSG00000119950.20	-1.54943544946605	0.000364401917674179	MXI1
ENSG00000142102.15	1.88784153346748	0.000364401917674179	PGGHG
ENSG00000145555.14	1.50430861038073	0.000366934955256064	MYO10
ENSG00000146112.11	-1.3010885111525	0.000369966970420916	PPP1R18
ENSG00000139131.12	1.50065220022637	0.000370887703484032	YARS2
ENSG00000179299.16	2.15171711740318	0.000372921503790325	NSUN7
ENSG00000173848.18	1.4810950492568	0.000372921503790325	NET1
ENSG00000214029.4	-1.32392848935383	0.000374310217447719	ZNF891
ENSG00000279347.1	3.01670366712071	0.000375309665908373	ENSG00000279347
ENSG00000106789.12	-1.44940285659179	0.000379072605706013	CORO2A
ENSG00000124212.5	1.54520617339701	0.000379225883006238	PTGIS
ENSG00000005379.15	-1.40116307969309	0.000384626890699786	TSPOAP1
ENSG00000172935.8	2.51499971864019	0.000384811567701707	MRGPRF
ENSG00000173085.13	1.80531620529872	0.000388042353479874	COQ2
[truncated: 28,361 more rows]

## Sheet: D17-D30
	log2FoldChange	padj	HGNC
ENSG00000161671.16	-7.97079780484577	1.46916161813907e-47	EMC10
ENSG00000160991.15	5.65671615212638	2.44316444668261e-41	ORAI2
ENSG00000257218.5	-5.1169482310579	1.9630276150796e-26	GATC
ENSG00000177842.11	5.44301978713243	7.16257619799588e-25	ZNF620
ENSG00000137168.7	4.97268528343448	9.52021331415424e-24	PPIL1
ENSG00000147475.14	4.30264005178974	9.52021331415424e-24	ERLIN2
ENSG00000117242.7	7.51216173941938	1.23888654863641e-23	PINK1-AS
ENSG00000143742.12	5.80654515792228	8.40165150497901e-23	SRP9
ENSG00000178974.9	4.36174420517726	4.63372266432017e-21	FBXO34
ENSG00000213186.7	-4.12025226993096	5.02538495263922e-21	TRIM59
ENSG00000113971.19	-4.85221089187789	5.32914782199831e-21	NPHP3
ENSG00000100097.11	-6.85786586749878	1.41536103115926e-20	LGALS1
ENSG00000247556.6	4.11853316010256	2.63143993455544e-20	OIP5-AS1
ENSG00000185219.16	5.23506973382524	3.14943641338093e-19	ZNF445
ENSG00000130528.11	4.84680712187336	3.27227709424112e-19	HRC
ENSG00000105048.16	-5.28190389411548	1.01755921108612e-18	TNNT1
ENSG00000134709.10	-4.31940818535723	1.47972615549838e-18	HOOK1
ENSG00000257093.6	4.76096707988554	8.13865501425956e-18	KIAA1147
ENSG00000116455.13	-4.33428140664413	9.48233901763969e-18	WDR77
ENSG00000215447.7	3.68655793456756	2.857452977299e-17	ENSG00000215447
ENSG00000164176.12	4.88209517431443	5.85386060370728e-17	EDIL3
ENSG00000136160.14	-3.39913297016276	5.85386060370728e-17	EDNRB
ENSG00000111843.13	4.76545105139696	7.018440049705e-17	TMEM14C
ENSG00000112936.18	-5.14962347089648	1.81582251196027e-16	C7
ENSG00000176490.4	4.20241564397964	2.76312576113808e-16	DIRAS1
ENSG00000152990.13	-3.14270044091253	2.8259006793138e-15	ADGRA3
ENSG00000270181.2	13.1228776460159	2.86005099868044e-15	BIVM-ERCC5
ENSG00000251201.8	3.77713580976543	5.54049831215887e-15	TMED7-TICAM2
ENSG00000160209.18	-3.17017043102247	9.04867475414682e-15	PDXK
ENSG00000135821.17	4.66387149290521	1.83916320397161e-14	GLUL
ENSG00000204366.3	6.75771932673308	4.45004386913512e-13	ZBTB12
ENSG00000245526.10	-4.14458307907388	9.47121778173725e-13	LINC00461
ENSG00000107560.10	3.18088352110576	1.08514362943603e-12	RAB11FIP2
ENSG00000165898.13	3.62978553286728	3.33425421607838e-12	ISCA2
ENSG00000143815.14	-2.90459245533177	5.73379416470259e-12	LBR
ENSG00000213551.4	-3.39060071825515	6.16397873117199e-12	DNAJC9
ENSG00000048740.18	2.97168872839689	7.34751900677817e-12	CELF2
ENSG00000188064.9	-4.43698229626862	8.41358489423246e-12	WNT7B
ENSG00000213341.10	3.51205734757806	1.530829362884e-11	CHUK
ENSG00000254656.1	-4.38895926998016	3.26949681176653e-11	RTL1
ENSG00000078967.12	3.38553028809574	4.18798205087084e-11	UBE2D4
ENSG00000117228.9	-5.07445230293797	4.66456133633432e-11	GBP1
ENSG00000205578.5	4.88961297333244	4.84981048004763e-11	POM121B
ENSG00000164082.14	2.82984932245094	1.11862356021733e-10	GRM2
ENSG00000141510.16	-3.00046672322093	1.2879925410265e-10	TP53
ENSG00000133020.4	-4.78345193904463	1.74092668870966e-10	MYH8
ENSG00000101654.17	-2.7630939441426	1.74092668870966e-10	RNMT
ENSG00000075618.17	2.67938008228822	1.98075194880448e-10	FSCN1
ENSG00000109991.8	3.118474299808	2.6958227192219e-10	P2RX3
ENSG00000084636.17	-4.50351793724104	3.37073798721103e-10	COL16A1
ENSG00000186340.14	-3.03760886051511	3.44369600476512e-10	THBS2
ENSG00000185559.13	-3.32975891507946	5.24485518799663e-10	DLK1
ENSG00000164122.8	-4.2738661477711	5.38394114869302e-10	ASB5
ENSG00000273066.5	10.988279804415	5.38394114869302e-10	ENSG00000273066
ENSG00000173641.17	-3.70772877980499	8.62758119074706e-10	HSPB7
ENSG00000169271.2	-3.65982745322164	1.25780948354032e-09	HSPB3
ENSG00000215440.11	3.09410440368123	1.35435743442583e-09	NPEPL1
ENSG00000184144.11	2.79910490290105	1.57554913089364e-09	CNTN2
ENSG00000120729.9	-3.78087051808643	1.57554913089364e-09	MYOT
ENSG00000091482.5	-3.31658058652202	1.59949188152661e-09	SMPX
ENSG00000182180.13	2.55911868767805	2.01618942164126e-09	MRPS16
ENSG00000176046.8	-10.5708249645028	2.26636181168487e-09	NUPR1
ENSG00000213983.11	-2.85267521388919	2.50421111959896e-09	AP1G2
ENSG00000124588.19	3.18070978117836	2.86720877102611e-09	NQO2
ENSG00000132680.10	2.67538626352787	2.96663053752913e-09	KHDC4
ENSG00000103769.9	3.20079347876746	3.85671923018817e-09	RAB11A
ENSG00000168214.20	3.5091548200695	4.14547519168363e-09	RBPJ
ENSG00000101892.11	-4.25452078144951	4.3474997148786e-09	ATP1B4
ENSG00000101000.5	-3.59468506276467	4.3474997148786e-09	PROCR
ENSG00000115221.10	-4.29668286363591	4.55528431851258e-09	ITGB6
ENSG00000145349.16	-2.71918943232902	5.90248749620243e-09	CAMK2D
ENSG00000066777.8	2.54063699364381	6.33175202263936e-09	ARFGEF1
ENSG00000155380.11	-2.52384981073121	8.2903520161903e-09	SLC16A1
ENSG00000267740.5	10.5399712860787	9.60837865470394e-09	ENSG00000267740
ENSG00000104879.4	-3.98617859432173	9.60837865470394e-09	CKM
ENSG00000106819.11	-6.70055702113809	9.62297362967176e-09	ASPN
ENSG00000074696.12	2.38363757332707	1.25916556926298e-08	HACD3
ENSG00000137142.4	2.83954777327612	1.33050592687346e-08	IGFBPL1
ENSG00000131914.10	2.59459058809291	1.35346039265709e-08	LIN28A
ENSG00000160917.14	-2.59627601198257	1.35346039265709e-08	CPSF4
ENSG00000166664.13	4.1052399348661	1.81959794704888e-08	CHRFAM7A
ENSG00000138119.16	-3.65861423918271	2.2060430480259e-08	MYOF
ENSG00000132522.15	3.86140026761045	2.3416673723299e-08	GPS2
ENSG00000273658.1	-4.45528119261347	2.65308736845918e-08	ENSG00000273658
ENSG00000226702.1	3.885697726864	2.72253721460213e-08	MIR217HG
ENSG00000184584.12	-3.66418283989954	2.84052365766785e-08	TMEM173
ENSG00000243207.6	10.1116393412542	3.33566536295568e-08	PPAN-P2RY11
ENSG00000090971.4	2.46889588614679	3.5295978900769e-08	NAT14
ENSG00000125740.13	-3.9962463096466	3.65095823702819e-08	FOSB
ENSG00000279765.3	9.97429738426486	4.08209472268642e-08	ENSG00000279765
ENSG00000198759.11	-3.12946333672993	4.56418300323857e-08	EGFL6
ENSG00000009709.11	-2.46822705817913	4.56418300323857e-08	PAX7
ENSG00000115295.19	-2.80985198598761	4.76644673222187e-08	CLIP4
ENSG00000275740.1	-9.83845945910924	5.50506195526215e-08	ENSG00000275740
ENSG00000166333.13	4.19554055319195	5.94489916849804e-08	ILK
ENSG00000281453.1	-4.61502788248074	7.8526869155159e-08	TGFB2-OT1
ENSG00000267699.2	9.92560583920259	8.39325848402116e-08	ENSG00000267699
ENSG00000143228.12	-2.59809658969361	9.81661649108353e-08	NUF2
ENSG00000279333.1	9.78903910404633	9.91022628352067e-08	ENSG00000279333
ENSG00000239474.6	-2.81785697469259	1.4656030640321e-07	KLHL41
ENSG00000144218.18	-2.88080519311772	2.00160963348044e-07	AFF3
ENSG00000164125.15	-2.67543451558245	2.00160963348044e-07	GASK1B
ENSG00000087460.24	2.47384196677122	2.40573211511913e-07	GNAS
ENSG00000196091.13	-3.89611189453513	2.40573211511913e-07	MYBPC1
ENSG00000106483.11	-3.78776433561273	3.15367346195852e-07	SFRP4
ENSG00000156671.12	3.75865833952332	3.15367346195852e-07	SAMD8
ENSG00000178171.10	2.56590328514744	3.4026403689111e-07	AMER3
ENSG00000184344.3	-5.78299420783769	4.19750627903576e-07	GDF3
ENSG00000111780.8	9.50194827766939	4.39597904198405e-07	ENSG00000111780
ENSG00000087589.16	-4.18657531021731	6.35563397240332e-07	CASS4
ENSG00000260391.2	-3.42395178136433	6.71698832799966e-07	ENSG00000260391
ENSG00000163359.15	-3.23237115101741	7.02037306720103e-07	COL6A3
ENSG00000152583.12	-3.42443980986303	7.17643342015945e-07	SPARCL1
ENSG00000130595.18	-4.2874482318089	7.17643342015945e-07	TNNT3
ENSG00000198585.11	2.20184414734067	7.71262032935764e-07	NUDT16
ENSG00000267058.1	9.42738043427715	7.71262032935764e-07	ENSG00000267058
ENSG00000125414.18	-9.3952473012767	7.84867036612401e-07	MYH2
ENSG00000164853.8	2.93050951811941	9.52894253477759e-07	UNCX
ENSG00000109193.11	-7.12570206461997	1.05346969073183e-06	SULT1E1
ENSG00000178860.8	-3.9000326240453	1.10839954952963e-06	MSC
ENSG00000253304.1	-3.59391493951752	1.18045009092811e-06	TMEM200B
ENSG00000135744.7	-9.16015087925587	1.22952583790599e-06	AGT
ENSG00000164294.13	-2.09253944067301	1.24972775556964e-06	GPX8
ENSG00000108823.15	-4.15725368140957	1.42866002933285e-06	SGCA
ENSG00000075651.15	-3.00986719955376	1.59502090632577e-06	PLD1
ENSG00000138303.17	-2.46644022426043	1.6466420034673e-06	ASCC1
ENSG00000162735.18	-2.91717517677558	1.64870716499624e-06	PEX19
ENSG00000161381.13	-3.65086906219697	1.67710098246559e-06	PLXDC1
ENSG00000077274.8	-3.88913920395956	1.67710098246559e-06	CAPN6
ENSG00000260903.2	2.16435220755007	1.68059592797972e-06	XKR7
ENSG00000196811.11	-3.58017121829164	1.77156194729646e-06	CHRNG
ENSG00000152433.14	3.14477877942708	1.8651330293814e-06	ZNF547
ENSG00000153037.13	-3.46091544811495	1.89049930383788e-06	SRP19
ENSG00000125968.8	-2.33327615276736	1.96456834648143e-06	ID1
ENSG00000120738.7	-3.61664190009514	1.96976846418841e-06	EGR1
ENSG00000160145.15	2.16758312953134	2.18756650866341e-06	KALRN
ENSG00000058335.15	-3.29367051407063	2.18756650866341e-06	RASGRF1
ENSG00000077522.12	-3.53574115850637	2.33090663255542e-06	ACTN2
ENSG00000146285.13	3.04962030091205	2.59271304909543e-06	SCML4
ENSG00000255835.1	9.06508149281305	2.94078781371079e-06	ENSG00000255835
ENSG00000075151.20	2.10533449112767	3.34299576094406e-06	EIF4G3
ENSG00000159173.18	-3.12047664503443	3.34299576094406e-06	TNNI1
ENSG00000185585.19	-2.8044789348635	3.34299576094406e-06	OLFML2A
ENSG00000174840.8	2.46426869475738	3.42136861329123e-06	PDE12
ENSG00000127241.16	-3.61271688007355	3.51577159194446e-06	MASP1
ENSG00000125695.12	-8.94776522557857	3.56449500527531e-06	ENSG00000125695
ENSG00000124614.13	-6.92183905651983	3.68781360751375e-06	RPS10
ENSG00000035687.9	2.31348177949722	3.77295713853543e-06	ADSS
ENSG00000146267.11	2.04139474935532	3.78776093459922e-06	FAXC
ENSG00000156140.9	-2.42868526844479	3.93962116919411e-06	ADAMTS3
ENSG00000108001.13	2.41359085482915	3.93962116919411e-06	EBF3
ENSG00000171243.7	-2.6875944331538	4.01205137021851e-06	SOSTDC1
ENSG00000170807.11	-3.50326324817391	4.523972696283e-06	LMOD2
ENSG00000169174.10	-2.56192137484845	4.65775882569726e-06	PCSK9
ENSG00000138622.3	2.0543424246441	4.74858398840549e-06	HCN4
ENSG00000129675.15	-3.30286081516641	4.94340033151652e-06	ARHGEF6
ENSG00000196569.11	-4.18108935381098	4.96101078217607e-06	LAMA2
ENSG00000261915.6	-8.83652111501988	4.96101078217607e-06	ENSG00000261915
ENSG00000175445.14	-2.6584336988503	4.96101078217607e-06	LPL
ENSG00000165970.11	2.20414506587341	5.1583621862687e-06	SLC6A5
ENSG00000154330.12	-2.92274610257195	5.17665821253248e-06	PGM5
ENSG00000122180.4	-2.88644861086025	5.26568194805502e-06	MYOG
ENSG00000170290.3	-3.13878994987009	5.52796146857978e-06	SLN
ENSG00000162745.10	-2.18232702423738	5.90882620998189e-06	OLFML2B
ENSG00000160716.5	2.26607862081121	6.07142157830207e-06	CHRNB2
ENSG00000115594.11	-3.04195269852484	6.07142157830207e-06	IL1R1
ENSG00000176853.15	2.17512549989558	6.44769249473754e-06	FAM91A1
ENSG00000183091.19	-4.04674309675411	6.79255423550552e-06	NEB
ENSG00000155269.11	-8.89197159236634	6.89591131798036e-06	GPR78
ENSG00000130600.17	-3.6803159690554	7.12275315037382e-06	H19
ENSG00000171722.12	3.35347725203124	7.12275315037382e-06	SPATA46
ENSG00000172399.5	-3.1249029592463	7.37578615576118e-06	MYOZ2
ENSG00000071889.16	2.25726305194538	7.37578615576118e-06	FAM3A
ENSG00000123243.14	-2.96314714343253	7.49747434353901e-06	ITIH5
ENSG00000162736.15	-2.39745224164805	7.4983278918596e-06	NCSTN
ENSG00000152527.13	-2.64855528364768	7.71185051562968e-06	PLEKHH2
ENSG00000163618.17	2.24516456720213	7.93406128550909e-06	CADPS
ENSG00000138798.11	-3.61300561589916	7.97513308090071e-06	EGF
ENSG00000117152.13	2.95986149594411	8.80592792944565e-06	RGS4
ENSG00000145949.9	-4.05322580720995	9.07074227015509e-06	MYLK4
ENSG00000183036.10	3.70374902553877	9.85576288965316e-06	PCP4
ENSG00000142661.18	-3.75407830597192	1.02520720259368e-05	MYOM3
ENSG00000162496.8	-3.52186649165909	1.05636606553756e-05	DHRS3
ENSG00000149090.11	-2.59854472404875	1.05636606553756e-05	PAMR1
ENSG00000135902.9	-3.28919248690742	1.05967287799177e-05	CHRND
ENSG00000155363.18	-2.76879995264905	1.14639913758854e-05	MOV10
ENSG00000112769.18	-2.29151484479137	1.1557503169799e-05	LAMA4
ENSG00000225988.1	2.66004797019679	1.18367449337996e-05	LAMP5-AS1
ENSG00000154134.14	2.27352643762523	1.19725608289075e-05	ROBO3
ENSG00000136235.15	-3.87977306151702	1.21924650270467e-05	GPNMB
ENSG00000278202.1	-8.7002638307881	1.35311938017781e-05	ENSG00000278202
ENSG00000036448.9	-3.72240020421218	1.3726253341999e-05	MYOM2
ENSG00000240963.1	-8.67405602282157	1.37265178772081e-05	ENSG00000240963
ENSG00000109265.13	1.88774491886126	1.43276199716118e-05	KIAA1211
ENSG00000266086.1	25.2076355280197	1.4742860217645e-05	ENSG00000266086
ENSG00000125618.16	2.67429583470554	1.51014203410612e-05	PAX8
ENSG00000182533.6	-3.14862751263226	1.60175594167242e-05	CAV3
ENSG00000127022.14	1.98844474981912	1.62462525995275e-05	CANX
ENSG00000119614.2	4.09917169786565	1.67355006437203e-05	VSX2
ENSG00000229117.8	2.76548829797069	1.68188404364293e-05	RPL41
ENSG00000132561.13	-2.51089060003577	1.76954942083156e-05	MATN2
ENSG00000132938.19	2.32552359882391	1.77043568630165e-05	MTUS2
ENSG00000169618.6	-3.6654299678688	1.86242505708553e-05	PROKR1
ENSG00000170345.9	-3.31675687039878	1.86242505708553e-05	FOS
ENSG00000198842.9	-2.94999129837402	1.86310819083775e-05	DUSP27
ENSG00000242372.6	2.04832328494636	1.86310819083775e-05	EIF6
ENSG00000092054.12	-3.42853460624003	1.910557964627e-05	MYH7
ENSG00000198336.9	-4.26862027318414	1.91221617997946e-05	MYL4
ENSG00000225873.3	-8.50036700564418	1.91319315494987e-05	C3orf86
ENSG00000120332.15	-8.47120221316537	2.00109694202352e-05	TNN
ENSG00000186439.12	-3.55272905651949	2.00109694202352e-05	TRDN
ENSG00000118729.11	-2.67615912802486	2.0989579639367e-05	CASQ2
ENSG00000075891.21	2.64781827026812	2.14544622503697e-05	PAX2
ENSG00000131730.15	-8.7359063055845	2.22199803121988e-05	CKMT2
ENSG00000254369.6	3.16522333845429	2.22199803121988e-05	HOXA-AS3
ENSG00000131435.12	-2.69398390789466	2.22199803121988e-05	PDLIM4
ENSG00000101180.15	2.31792185450197	2.22199803121988e-05	HRH3
ENSG00000127824.13	-2.84484436877044	2.22199803121988e-05	TUBA4A
ENSG00000241073.1	-8.43910232910835	2.26272122469691e-05	ENSG00000241073
ENSG00000143632.14	-3.23668074610304	2.33985477005101e-05	ACTA1
ENSG00000264230.7	-4.2462070181913	2.33985477005101e-05	ANXA8L1
ENSG00000257529.5	24.676774284832	2.35687221094728e-05	RPL36A-HNRNPH2
ENSG00000107317.12	-4.25595370477911	2.35978130389491e-05	PTGDS
ENSG00000162692.10	-3.0543624857592	2.43260369545557e-05	VCAM1
ENSG00000030304.13	-3.5192423462081	2.54205243925404e-05	MUSK
ENSG00000257935.2	2.43165733409243	2.69269698410887e-05	LHX5-AS1
ENSG00000144596.12	-2.47214096378298	2.71553751445174e-05	GRIP2
ENSG00000159248.4	-2.87096004348517	2.73542666920698e-05	GJD2
ENSG00000221818.8	2.03942245830313	2.97677347137143e-05	EBF2
ENSG00000122585.7	-8.68945684726758	3.06981359683139e-05	NPY
ENSG00000244701.1	-8.35743409501019	3.18317773438473e-05	ENSG00000244701
ENSG00000147573.16	-3.22533443850221	3.19863347674925e-05	TRIM55
ENSG00000120907.17	2.34050239630711	3.3184802512101e-05	ADRA1A
ENSG00000204843.12	1.80204428587227	3.3184802512101e-05	DCTN1
ENSG00000135414.9	2.07166272533956	3.3238387215828e-05	GDF11
ENSG00000129152.3	-3.54633374344858	3.42323021469578e-05	MYOD1
ENSG00000197616.11	-3.53238791766177	3.42883997486429e-05	MYH6
ENSG00000170162.13	-3.14220137527789	3.42883997486429e-05	VGLL2
ENSG00000130675.14	3.33254435006995	3.45063274777816e-05	MNX1
ENSG00000177551.5	3.6530589974035	3.50474084556569e-05	NHLH2
ENSG00000080986.12	-2.33073843321233	3.69922968741743e-05	NDC80
ENSG00000229743.2	-3.54281786757362	3.72456420684313e-05	LINC01159
ENSG00000143401.14	2.16784749432067	3.73113918000172e-05	ANP32E
ENSG00000100078.3	-2.4150413586807	3.76854085086523e-05	PLA2G3
ENSG00000167614.13	-2.23458128291829	3.86945626283742e-05	TTYH1
ENSG00000283239.1	24.1159611809881	3.94098159743221e-05	ENSG00000283239
ENSG00000175084.11	-2.85015737260578	3.94098159743221e-05	DES
ENSG00000169856.8	2.11124880897422	4.13715293806251e-05	ONECUT1
ENSG00000251246.1	24.0292888235846	4.29348283924327e-05	ENSG00000251246
ENSG00000268575.1	23.9376041035474	4.72506610371623e-05	ENSG00000268575
ENSG00000177692.11	8.40820417452221	4.84372246294028e-05	DNAJC28
ENSG00000108821.13	-3.5120480672421	5.02880320320944e-05	COL1A1
ENSG00000095713.13	2.19251215181831	5.02880320320944e-05	CRTAC1
ENSG00000185739.13	-2.82660696630796	5.03267957960572e-05	SRL
ENSG00000225613.2	-3.31527083896844	5.06164819610853e-05	LINCMD1
ENSG00000139329.4	-2.49442797784486	5.08933216525962e-05	LUM
ENSG00000163380.15	-3.20130777415189	5.08933216525962e-05	LMOD3
ENSG00000152049.6	-3.82606803368614	5.44007522119231e-05	KCNE4
ENSG00000135144.7	2.7663566848119	5.51838308464439e-05	DTX1
ENSG00000106723.16	2.03085095916195	5.68607994200643e-05	SPIN1
ENSG00000142227.10	-2.79611169289676	5.73734840694675e-05	EMP3
ENSG00000117707.15	2.23699830231623	5.78472838312496e-05	PROX1
ENSG00000225614.2	-2.36904609662563	5.91689194800779e-05	ZNF469
ENSG00000139890.9	2.27791538172065	5.99095091479702e-05	REM2
ENSG00000232838.3	23.6575042691585	6.03347900343029e-05	PET117
ENSG00000160808.9	-5.68806324855303	6.06847227784039e-05	MYL3
ENSG00000159251.6	-3.21372861783918	6.11378937402227e-05	ACTC1
ENSG00000131711.14	2.16424415187673	6.12140343392279e-05	MAP1B
ENSG00000007350.16	-2.81015120174967	6.28244457044754e-05	TKTL1
ENSG00000262179.2	-3.69970509500715	6.50741858371971e-05	MYMX
ENSG00000240553.1	-8.21353499943526	6.53477206163147e-05	ENSG00000240553
ENSG00000279592.1	-8.41505414223157	6.69426878716732e-05	ENSG00000279592
ENSG00000171453.17	-2.22557978497414	6.81312883799878e-05	POLR1C
ENSG00000265179.6	2.1005590106969	7.17277411457113e-05	ENSG00000265179
ENSG00000078814.15	-2.84561013584732	7.17277411457113e-05	MYH7B
ENSG00000162614.18	-3.3143089534792	7.69591012527911e-05	NEXN
ENSG00000114315.3	-1.78479463022668	7.7165249327833e-05	HES1
ENSG00000184343.10	-3.14688532364187	7.87203817599869e-05	SRPK3
ENSG00000198168.8	4.60544589090935	7.87225017402736e-05	SVIP
ENSG00000279694.1	2.91762225957273	8.15701891776777e-05	ENSG00000279694
ENSG00000171533.11	2.07166397475777	8.44555466214509e-05	MAP6
ENSG00000145632.14	-1.89856942399993	8.45848901986929e-05	PLK2
ENSG00000117318.8	-2.78224234083251	8.77876419851425e-05	ID3
ENSG00000280135.1	2.91478288717375	8.77876419851425e-05	ENSG00000280135
ENSG00000259112.2	-23.2325990022274	8.7991508932285e-05	NDUFC2-KCTD14
ENSG00000066279.17	-2.07335816884008	8.8402320180328e-05	ASPM
ENSG00000261678.2	2.29524752388861	8.8930888126896e-05	SCRT1
ENSG00000141161.11	-3.13039428984262	9.12300250271384e-05	UNC45B
ENSG00000279880.1	-2.86663401577501	9.12300250271384e-05	ENSG00000279880
ENSG00000164438.5	2.2164110438464	9.26760010790324e-05	TLX3
ENSG00000112742.9	-2.14323636893815	9.30407870203254e-05	TTK
ENSG00000142102.15	-2.43739778188366	9.58628316578512e-05	PGGHG
ENSG00000118271.9	-3.62385459368688	9.68905626770381e-05	TTR
ENSG00000128342.4	-2.39846805006812	9.81770995116066e-05	LIF
ENSG00000142173.14	-2.38403721326994	0.000100758524873934	COL6A2
ENSG00000170296.9	3.25337207570548	0.000101555620109102	GABARAP
ENSG00000265142.8	-3.01646603472894	0.000103230186289946	MIR133A1HG
ENSG00000214402.6	-8.1662803432984	0.000103230186289946	LCNL1
ENSG00000108878.4	-3.31633979503016	0.000103474648091837	CACNG1
ENSG00000125744.11	1.80201337379685	0.000104539913633928	RTN2
ENSG00000111801.15	-2.80325733957089	0.000107904117483315	BTN3A3
ENSG00000188211.8	-2.55871151007252	0.000110209690625767	NCR3LG1
ENSG00000081051.7	-8.22289478976264	0.000110306873464914	AFP
ENSG00000135324.5	-2.73914623728437	0.000110612119492046	MRAP2
ENSG00000168427.8	-3.18639372201991	0.00011287816277798	KLHL30
ENSG00000136824.18	-1.99312106674403	0.00011496326513576	SMC2
ENSG00000174136.11	2.79524958555867	0.000120467233683919	RGMB
ENSG00000231925.11	-2.37280078166853	0.000121658402460152	TAPBP
ENSG00000180891.12	-1.9595097782898	0.000121753644415199	CUEDC1
ENSG00000140650.11	2.15783220350878	0.000124465632615823	PMM2
ENSG00000116254.17	-2.23094109864386	0.000124465632615823	CHD5
ENSG00000239887.4	2.02682278226542	0.000128908475203496	C1orf226
ENSG00000106003.12	-2.06721893656796	0.000129668180084805	LFNG
ENSG00000189308.10	1.93720107825219	0.000132274483989824	LIN54
ENSG00000109063.14	-3.5424537324363	0.000132274483989824	MYH3
ENSG00000135452.9	2.0301248737708	0.000132827285684679	TSPAN31
ENSG00000162415.6	2.22793810378847	0.000136165590967631	ZSWIM5
ENSG00000067167.7	1.97223480474545	0.000136165590967631	TRAM1
ENSG00000139354.10	-1.87319383845987	0.000136990904524745	GAS2L3
ENSG00000205056.8	-3.57734386048301	0.000137341216744366	LINC02397
ENSG00000196482.16	3.10808893247423	0.000145167405600999	ESRRG
ENSG00000169398.19	-1.8539009753602	0.000147210300953523	PTK2
ENSG00000116132.11	-2.61846676409278	0.00015610535932132	PRRX1
ENSG00000124194.16	2.02341952973245	0.000156131800550358	GDAP1L1
ENSG00000253405.1	3.53299334872825	0.000166132631926308	EVX1-AS
ENSG00000198826.10	-2.92737799939399	0.00016757969893649	ARHGAP11A
ENSG00000146276.11	2.90225871873389	0.000169518462778411	GABRR1
ENSG00000021645.18	2.31756574878532	0.000171278869739309	NRXN3
ENSG00000260196.1	-2.22868801870177	0.00017409367226505	ENSG00000260196
ENSG00000114439.18	1.88091346741614	0.000182461800771553	BBX
ENSG00000092051.16	1.76766206102635	0.000188317289395325	JPH4
ENSG00000140092.14	-2.41038723168277	0.000195017640532411	FBLN5
ENSG00000106341.10	3.22341151070274	0.000195917146823287	PPP1R17
ENSG00000198873.11	2.05529032643746	0.000198369496108975	GRK5
ENSG00000204262.11	-2.73405010174486	0.000200532862346232	COL5A2
ENSG00000215474.7	4.77040434944381	0.000202487338560139	SKOR2
ENSG00000225420.1	-8.03742877423416	0.000202508433807461	ENSG00000225420
ENSG00000060138.12	-1.84499668927113	0.000203420225622376	YBX3
ENSG00000122359.17	-2.00190345166523	0.000204221142785487	ANXA11
ENSG00000173110.7	-4.09716388003397	0.000204221142785487	HSPA6
ENSG00000163909.7	-2.70093868949768	0.000215168330910542	HEYL
ENSG00000129170.8	-5.38253459690052	0.000229162883728309	CSRP3
ENSG00000197223.11	-2.37840678054706	0.000229162883728309	C1D
ENSG00000141449.14	1.63816658318225	0.000229162883728309	GREB1L
ENSG00000273333.2	-22.1201922489485	0.000229162883728309	ENSG00000273333
ENSG00000074219.13	-2.80788485199399	0.000235448769652741	TEAD2
ENSG00000183801.7	-3.39831075030061	0.000236455354530555	OLFML1
ENSG00000132205.10	-2.97239202378959	0.000236455354530555	EMILIN2
ENSG00000173114.12	1.86271289170724	0.000236455354530555	LRRN3
ENSG00000091664.7	1.93051333011886	0.000240235461722187	SLC17A6
ENSG00000173210.19	-3.28019559110926	0.000240235461722187	ABLIM3
ENSG00000183798.4	-2.03245303868483	0.000240235461722187	EMILIN3
ENSG00000172995.16	-2.92352918677374	0.000243080172718716	ARPP21
ENSG00000164171.10	-1.84418530451254	0.000247993791857931	ITGA2
ENSG00000120669.15	-1.78356301655135	0.00024926056822778	SOHLH2
ENSG00000102554.13	-2.63235960874122	0.000251087339641034	KLF5
ENSG00000155465.18	-2.46841395293164	0.00025519111581791	SLC7A7
ENSG00000171970.12	2.65198023840881	0.000255328638380816	ZNF57
ENSG00000187135.7	2.1601656927851	0.00026409906885644	VSTM2B
ENSG00000122678.16	-1.94410585683491	0.000270419074354638	POLM
ENSG00000078596.10	-2.77016300313656	0.000275211224607291	ITM2A
ENSG00000169684.13	2.11937203803846	0.000280687904445306	CHRNA5
ENSG00000157168.18	2.25049960742311	0.000287334745786027	NRG1
ENSG00000173898.11	1.97136354762441	0.000288723296248348	SPTBN2
ENSG00000180875.4	2.87282882033014	0.000299651203271378	GREM2
ENSG00000171812.12	-3.12111291167749	0.000303034378129918	COL8A2
ENSG00000125851.9	2.05766495167952	0.000303247069056428	PCSK2
ENSG00000153714.5	-2.01993488878947	0.000304080660966393	LURAP1L
ENSG00000136842.13	-2.98905852714329	0.000304569789828754	TMOD1
ENSG00000166971.16	1.77063515479788	0.000305039158561522	AKTIP
ENSG00000138741.10	-2.58233115684291	0.000305441934277536	TRPC3
ENSG00000185668.7	2.45305856870062	0.000305441934277536	POU3F1
ENSG00000270069.1	-7.28142220160736	0.000306806529903595	MIR222HG
ENSG00000177791.11	-3.20694837053923	0.000309945997212709	MYOZ1
ENSG00000142945.12	-1.97702808644862	0.000311798131664219	KIF2C
ENSG00000138435.15	-2.34679050168632	0.000311802076671295	CHRNA1
ENSG00000268083.5	4.78410685285899	0.000313750674464016	ENSG00000268083
ENSG00000082512.14	-2.24413246786567	0.00032543614620778	TRAF5
ENSG00000259203.1	2.24334527814241	0.000325633531960626	ENSG00000259203
ENSG00000117525.13	-2.35041586741438	0.000333589857558297	F3
ENSG00000148400.9	-2.05587594196483	0.000336138889787919	NOTCH1
ENSG00000186007.9	2.37952318709722	0.000340742333644482	LEMD1
ENSG00000160013.8	-3.70092500830628	0.000346006126756456	PTGIR
ENSG00000213760.10	2.6568409050028	0.000355383828597354	ATP6V1G2
ENSG00000106038.12	3.63253720548913	0.000355577290805548	EVX1
ENSG00000243789.10	-7.81004550839189	0.000364386810914437	JMJD7
ENSG00000259436.1	2.93475685698379	0.000364386810914437	ENSG00000259436
ENSG00000258947.6	2.52439164259958	0.000368876064814632	TUBB3
ENSG00000215478.8	-5.01920664474184	0.000371028610495051	CES5AP1
ENSG00000213853.9	-1.6285834830522	0.000381733009051874	EMP2
ENSG00000141279.15	1.57964557203068	0.000382376343381907	NPEPPS
ENSG00000235608.1	2.37380973426111	0.000385227416000323	NKX1-1
ENSG00000136960.12	-2.09464299375707	0.000387022392313618	ENPP2
ENSG00000121039.9	2.28889946861256	0.00038756820604516	RDH10
ENSG00000119699.7	-2.26633890943921	0.000389746382984107	TGFB3
ENSG00000149295.13	2.48821675464147	0.000397231484458569	DRD2
ENSG00000138496.16	-2.90999810181793	0.000412571945638611	PARP9
ENSG00000089116.3	2.8154668343572	0.000418310250948173	LHX5
ENSG00000196932.11	-3.42876198423565	0.000429339443328975	TMEM26
ENSG00000008735.13	1.87398601061344	0.000435557805757676	MAPK8IP2
ENSG00000088387.18	-2.20189682665884	0.000435557805757676	DOCK9
ENSG00000112183.14	-1.70912325073686	0.000447818603668185	RBM24
ENSG00000239922.1	-3.38035708798464	0.000453769681767382	ENSG00000239922
ENSG00000213420.7	1.71367589204619	0.000458778726439712	GPC2
ENSG00000164330.16	2.0492251477677	0.000458806196295832	EBF1
ENSG00000261529.1	-2.81503250055451	0.00047616861248348	ENSG00000261529
ENSG00000128340.14	-2.90499081304154	0.000479958590373188	RAC2
ENSG00000121653.11	1.7366839477215	0.000484397934205944	MAPK8IP1
ENSG00000146250.6	-3.08414899047303	0.000490548969957463	PRSS35
ENSG00000122877.15	-3.45672462607493	0.000494831694015622	EGR2
ENSG00000170425.3	-2.94920398859549	0.000496719407730845	ADORA2B
ENSG00000125378.15	-2.74130837898871	0.000497779623594964	BMP4
ENSG00000156970.12	-1.91446732041003	0.000515440503251545	BUB1B
ENSG00000148200.16	1.67728988144669	0.000525861193766828	NR6A1
ENSG00000232044.6	2.15448483326515	0.000525861193766828	SILC1
ENSG00000172458.4	-2.80463226973012	0.000537876011497372	IL17D
ENSG00000174748.18	3.98806704274213	0.000542972284217103	RPL15
ENSG00000077080.9	2.19996244117711	0.000553148275889475	ACTL6B
ENSG00000086967.9	-7.61677665695499	0.000556785638150832	MYBPC2
ENSG00000246263.2	1.98356405384492	0.000559800626964701	UBR5-AS1
ENSG00000139914.6	-2.41068161317897	0.000559800626964701	FITM1
ENSG00000273345.5	7.85909346038018	0.000565225336980714	ENSG00000273345
ENSG00000137033.11	-7.63233596455781	0.000565460445473737	IL33
ENSG00000041515.15	1.71266396422942	0.000565460445473737	MYO16
ENSG00000130287.13	1.62716197535536	0.000571116084807907	NCAN
ENSG00000144476.5	-1.84513932188363	0.000576945516397839	ACKR3
ENSG00000129910.7	-3.22240381291287	0.000586764035415821	CDH15
ENSG00000177238.13	-3.49472604297704	0.000588010838405092	TRIM72
ENSG00000042429.11	-2.48484081618868	0.000589141811254996	MED17
ENSG00000139292.12	-2.45273069506676	0.00059153292357868	LGR5
ENSG00000185924.6	1.90036198706295	0.000595978425497865	RTN4RL1
ENSG00000112343.10	-3.16541672982734	0.000596270728060079	TRIM38
ENSG00000175772.10	-7.5982831608047	0.00062178324223064	LINC01106
ENSG00000174446.12	-2.39092870190067	0.000639111016561379	SNAPC5
ENSG00000013588.7	-3.18335266163208	0.000642029789651129	GPRC5A
ENSG00000073417.14	-1.836534335733	0.000654921371732124	PDE8A
ENSG00000163565.18	-1.96216395727851	0.000655678067442334	IFI16
ENSG00000246763.6	2.09161007060487	0.000655777514867501	RGMB-AS1
ENSG00000166803.11	-2.02701965215868	0.000714632056180187	PCLAF
ENSG00000185090.14	2.07567533279393	0.000714632056180187	MANEAL
ENSG00000183307.3	2.00509670665524	0.000720686162890532	TMEM121B
ENSG00000102359.6	-3.33359400827874	0.000721553109962034	SRPX2
ENSG00000160867.14	-2.60819463539534	0.000733561885845823	FGFR4
ENSG00000174669.11	-1.9411220525858	0.000738345588942932	SLC29A2
ENSG00000144306.14	2.54566118510967	0.00074247335083466	SCRN3
ENSG00000215784.5	-2.16067677922329	0.000775352751423837	FAM72D
ENSG00000074410.13	-2.18946710772043	0.00078383335155184	CA12
ENSG00000067177.14	-1.90076109883038	0.000786405982858113	PHKA1
ENSG00000118194.18	-3.33897414651638	0.000829725106139531	TNNT2
ENSG00000175920.16	-3.55142446829564	0.000841332542721546	DOK7
ENSG00000112984.11	-2.44523905857328	0.000854578265780524	KIF20A
ENSG00000132434.9	2.54972363547967	0.000877085261394968	LANCL2
ENSG00000151320.10	1.72625603056182	0.000879760369866804	AKAP6
ENSG00000152208.12	-2.45564494554708	0.000881105592084566	GRID2
ENSG00000188257.10	-7.59929677423376	0.000881271529048713	PLA2G2A
ENSG00000196782.12	1.77733399008937	0.000887006538077436	MAML3
ENSG00000148053.15	-1.8350390307996	0.000891100469245512	NTRK2
ENSG00000103811.15	-2.65955720125203	0.000895042421026068	CTSH
ENSG00000125730.16	-5.49436822769698	0.000899357954114433	C3
ENSG00000147488.11	2.88488168830479	0.000908226692994764	ST18
ENSG00000138080.13	-2.78006965362314	0.000910899946904772	EMILIN1
ENSG00000261762.1	1.99184829779771	0.000944091449750671	ENSG00000261762
ENSG00000166426.7	2.87277035762278	0.000945542144637011	CRABP1
ENSG00000168779.19	2.33536127744742	0.000946510212706659	SHOX2
ENSG00000230453.9	-2.30852517320942	0.000956974900914622	ANKRD18B
ENSG00000165917.9	-4.70871601606415	0.000983526673023401	RAPSN
ENSG00000061337.15	1.50110945677081	0.000990107651182071	LZTS1
ENSG00000188517.14	-2.57613369693415	0.000995991602596833	COL25A1
ENSG00000092758.15	-2.2547097500265	0.000995991602596833	COL9A3
ENSG00000111218.11	2.24426011590785	0.000995991602596833	PRMT8
ENSG00000143858.11	2.2278279035788	0.000999893991098559	SYT2
ENSG00000174279.4	2.75842394856658	0.00101382558519851	EVX2
ENSG00000129521.13	-2.1952120659202	0.00101386583137088	EGLN3
ENSG00000196218.12	-2.65739055158857	0.00101386583137088	RYR1
ENSG00000139445.17	-1.82187080328995	0.00101386583137088	FOXN4
ENSG00000124212.5	-1.74652866571109	0.00101386583137088	PTGIS
ENSG00000145358.6	-3.88488297966786	0.00103664569641362	DDIT4L
ENSG00000111799.20	-2.82224152164915	0.00103664569641362	COL12A1
ENSG00000226306.6	-2.94073452116121	0.00104194991092016	NPY6R
ENSG00000108515.17	-1.93784920164682	0.00104194991092016	ENO3
ENSG00000173157.16	-2.31156106343184	0.00104295929155994	ADAMTS20
ENSG00000108405.3	-7.47943792363223	0.0010597547454125	P2RX1
ENSG00000136153.19	-2.03866507502015	0.0010597547454125	LMO7
ENSG00000163808.16	-2.34664367349027	0.00106803056533639	KIF15
ENSG00000004139.13	1.52619288111447	0.00109720108807664	SARM1
ENSG00000134716.9	-4.68163367263953	0.0011019883750549	CYP2J2
ENSG00000145794.16	-2.06364859215022	0.00110499106282388	MEGF10
ENSG00000135476.11	-2.10944876432931	0.00110590298907069	ESPL1
ENSG00000117410.13	2.06316884739218	0.00111271432873362	ATP6V0B
ENSG00000156427.7	1.80312111910184	0.00111591052127141	FGF18
ENSG00000270168.2	-4.48780424449921	0.00112765540524223	ENSG00000270168
ENSG00000092964.17	3.51050597208117	0.00113930465679195	DPYSL2
ENSG00000166147.13	-2.14322647669558	0.00114817684595053	ENSG00000166147
ENSG00000215218.3	2.50396754134572	0.00116184397206475	UBE2QL1
ENSG00000165806.19	-1.98878591680925	0.00116184397206475	CASP7
ENSG00000134899.18	-2.07576986709544	0.00116387256349466	ERCC5
ENSG00000164107.8	-3.48973858163546	0.00120418603210355	HAND2
ENSG00000138347.15	-3.35126428426337	0.00121333034944792	MYPN
ENSG00000132274.15	-2.75196702263141	0.0012162091134583	TRIM22
ENSG00000137807.13	-1.82358734067375	0.00123241730937844	ENSG00000137807
ENSG00000168078.9	-2.21242468276533	0.00124891630087648	PBK
ENSG00000166482.11	-2.65201117669746	0.00126265050304082	MFAP4
ENSG00000167754.12	-7.37214109052135	0.00127257098132158	KLK5
ENSG00000168000.14	2.19980696678342	0.00128247648817539	BSCL2
ENSG00000092531.9	-2.9605794619587	0.00129031297938186	SNAP23
ENSG00000266524.2	-3.10467832346967	0.00130331082464216	GDF10
ENSG00000169756.16	-2.79715587706516	0.00132922392538604	LIMS1
ENSG00000198300.12	-5.85312261592396	0.00132922392538604	PEG3
ENSG00000139767.9	1.80508574275573	0.00132922392538604	SRRM4
ENSG00000204291.10	-2.98906855329845	0.00133208369351591	COL15A1
ENSG00000134982.16	1.9125600602443	0.00134035737820166	APC
ENSG00000281406.1	2.29883803957328	0.00134039135234859	BLACAT1
ENSG00000119138.4	-2.58337795239371	0.00136081415067406	KLF9
ENSG00000164611.12	-2.94386691932539	0.00138385472243646	PTTG1
ENSG00000172197.10	-7.40335253479366	0.00138548978510047	MBOAT1
ENSG00000005981.12	-2.55065060067347	0.00139556945865792	ASB4
ENSG00000047648.21	-2.25727924866613	0.00139556945865792	ARHGAP6
ENSG00000091136.13	-2.25797117014833	0.00140003131238699	LAMB1
ENSG00000102007.10	-3.18314250652101	0.00141042483912799	PLP2
ENSG00000138136.6	2.58091822893575	0.00141209676197556	LBX1
ENSG00000148408.12	1.57839834037061	0.00142293118341123	CACNA1B
ENSG00000171617.13	1.55971207509131	0.00144893483585809	ENC1
ENSG00000109805.9	-1.74266524180251	0.00144893483585809	NCAPG
ENSG00000274180.1	1.65258732547772	0.00146080949345087	NATD1
ENSG00000204920.10	-1.80198780438831	0.0014901305171455	ZNF155
ENSG00000164061.4	1.68486524370235	0.0014901305171455	BSN
ENSG00000157119.11	-2.8570785841588	0.00152541685520884	KLHL40
ENSG00000185736.15	2.10858641406618	0.00156055076303554	ADARB2
ENSG00000148180.19	-1.8943055055253	0.00157030761166428	GSN
ENSG00000185518.11	-2.36501979460313	0.0015830279689395	SV2B
ENSG00000131242.17	1.85667129770118	0.0015830279689395	RAB11FIP4
ENSG00000136546.13	-3.40091091666694	0.0015830279689395	SCN7A
ENSG00000177822.7	-2.71378009039694	0.00160346533667081	TENM3-AS1
ENSG00000166509.10	-7.71342618603522	0.00160346533667081	CLEC3A
ENSG00000172508.10	-2.49649422436865	0.00161203585424353	CARNS1
ENSG00000120341.18	-7.43479934572593	0.00161938943982629	SEC16B
ENSG00000165566.12	3.02691207442311	0.00163116833782902	AMER2
ENSG00000263513.5	-2.0885451400839	0.00166881388123962	FAM72C
ENSG00000164220.6	-2.0862985741401	0.00168068540763786	F2RL2
ENSG00000099260.10	-2.48430196485959	0.00168116806772114	PALMD
ENSG00000010270.13	1.93000306432432	0.00173478984050563	STARD3NL
ENSG00000133121.20	-2.55979805495783	0.00176621753110749	STARD13
ENSG00000171786.5	2.62479267489796	0.00179843396662705	NHLH1
ENSG00000188153.12	-1.83667142054272	0.00179843396662705	COL4A5
ENSG00000183908.5	2.19868407648558	0.00186172272187594	LRRC55
ENSG00000104381.12	2.67247657818621	0.00186451792023503	GDAP1
ENSG00000188760.10	1.58303970541152	0.00194011408574729	TMEM198
ENSG00000181072.11	-3.15860407602728	0.00196020349789794	CHRM2
ENSG00000101438.3	2.24393804033836	0.00196020349789794	SLC32A1
ENSG00000182179.12	-2.70752429699259	0.00197458327872197	UBA7
ENSG00000205403.12	-3.0651081418953	0.00203569253576494	CFI
ENSG00000115593.14	-2.87394377250142	0.00204574149959805	SMYD1
ENSG00000162852.13	1.90111150980152	0.0020790647886094	CNST
ENSG00000149243.15	2.17679913696052	0.00208773234874121	KLHL35
ENSG00000189334.8	-7.31603940575247	0.00209002390989296	S100A14
ENSG00000142494.13	-2.50197308346151	0.00210841207455723	SLC47A1
ENSG00000136274.8	1.5716285282895	0.00212118485641636	NACAD
ENSG00000143469.18	1.5704025362597	0.00213932889803167	SYT14
ENSG00000179091.4	1.95029911711543	0.00213932889803167	CYC1
ENSG00000120094.6	2.09698115273038	0.00213932889803167	HOXB1
ENSG00000144834.13	2.68344246784021	0.00214224691334048	TAGLN3
ENSG00000180806.4	2.38467879808532	0.00217144549015728	ENSG00000180806
ENSG00000115266.11	1.45355791607577	0.00217144549015728	APC2
ENSG00000115414.18	-2.83634531027507	0.00217639159343524	FN1
ENSG00000198074.9	-4.88374948208362	0.00224891834922145	AKR1B10
ENSG00000257108.1	2.47405164818911	0.00226310740828416	NHLRC4
ENSG00000119547.5	1.93469223500182	0.00228056850617711	ONECUT2
ENSG00000228956.8	-3.48299653984705	0.00229027903450081	SATB1-AS1
ENSG00000206579.8	1.93804671870363	0.00230091407817721	XKR4
ENSG00000148826.8	2.4927737658876	0.00230091407817721	NKX6-2
ENSG00000177511.5	1.55804682676578	0.00233336819033779	ST8SIA3
ENSG00000115085.13	-3.9184100838624	0.00235543521124238	ZAP70
ENSG00000223403.3	-3.09922495712333	0.00235930443250124	MEG9
ENSG00000053108.16	1.64395697771522	0.00236653802694521	FSTL4
ENSG00000148175.12	-2.82671134009493	0.00237120640142431	STOM
ENSG00000108828.15	3.53954223184283	0.00237737652691153	VAT1
ENSG00000107187.15	3.06010590833958	0.00237921246703202	LHX3
ENSG00000221869.4	-2.42556092502736	0.00237921246703202	CEBPD
ENSG00000188610.12	-1.99741787787352	0.00239341281448239	FAM72B
ENSG00000124701.5	-2.49499685291294	0.00239981122808339	APOBEC2
ENSG00000183117.18	-3.03332172058343	0.00241584499848626	CSMD1
ENSG00000183160.8	-2.50010777533723	0.00241584499848626	TMEM119
ENSG00000117791.15	-2.76442592610083	0.00244107995174557	MARC2
ENSG00000154639.18	1.53929045803583	0.00244256625982387	CXADR
ENSG00000127743.5	-2.46549984069917	0.00244432177099319	IL17B
ENSG00000168280.16	1.76267727143701	0.00245121741000126	KIF5C
ENSG00000155657.26	-3.01772353933673	0.00247620003763195	TTN
ENSG00000127578.6	4.78210915366477	0.00251793451130396	WFIKKN1
ENSG00000225663.7	1.56530130110776	0.0025268247807628	MCRIP1
ENSG00000243960.1	3.31644862372427	0.002553296881444	ENSG00000243960
ENSG00000124067.16	-1.83615854451554	0.00256432080707763	SLC12A4
ENSG00000274317.1	-7.17583301593622	0.00259423958541057	LINC02334
ENSG00000101605.12	-2.97556021374125	0.00263172792931615	MYOM1
ENSG00000169169.14	1.67288556804465	0.00265201491799168	CPT1C
ENSG00000104369.4	-2.58530793316183	0.00274726361694644	JPH1
ENSG00000124743.5	-2.24752966964438	0.00276244037807309	KLHL31
ENSG00000164694.16	-3.05567693778369	0.00278121871399617	FNDC1
ENSG00000153976.2	-1.71656519782065	0.00278795168825938	HS3ST3A1
ENSG00000168530.15	-2.51914294690194	0.00279132784372494	MYL1
ENSG00000047365.11	-2.62266187920643	0.00279132784372494	ARAP2
ENSG00000205336.11	1.82780973149294	0.00279858282217927	ADGRG1
ENSG00000170801.9	-3.51585148627027	0.00281994092178708	HTRA3
ENSG00000064489.22	-7.1446474443198	0.00285453498368148	BORCS8-MEF2B
ENSG00000167549.18	-2.28902495339818	0.00286110320031773	CORO6
ENSG00000170624.13	-2.23170083832951	0.00300304923771802	SGCD
ENSG00000117016.9	1.89538443156738	0.00300342844228797	RIMS3
ENSG00000183662.10	-6.84832633099197	0.00301723532185459	TAFA1
ENSG00000134717.17	4.31651286324526	0.00301723532185459	BTF3L4
ENSG00000250159.6	-7.13190326243277	0.00305519046875323	ENSG00000250159
ENSG00000113916.17	-1.59984725250682	0.00307981793001033	BCL6
ENSG00000049323.15	-2.15284825093417	0.00312419198764384	LTBP1
ENSG00000070601.9	-2.62161148571839	0.00313028933595555	FRMPD1
ENSG00000178695.5	-1.87523506058829	0.00313519874552225	KCTD12
ENSG00000162645.12	-7.17214538153847	0.00313728075895791	GBP2
ENSG00000174498.13	1.69623113110007	0.00315691524507426	IGDCC3
ENSG00000033327.12	1.89199313696617	0.00315794418124133	GAB2
ENSG00000102362.15	-4.33140858197118	0.00316236052823245	SYTL4
ENSG00000173404.4	2.81089535190942	0.00317755675883579	INSM1
ENSG00000160325.14	4.44190039414178	0.0031884604376318	CACFD1
ENSG00000013297.10	-2.46206861867977	0.0032006244705386	CLDN11
ENSG00000137831.14	-2.05626351106088	0.00323543024569224	UACA
ENSG00000024422.11	-2.15462248296945	0.00329856119321418	EHD2
ENSG00000018625.14	-2.27434671131435	0.00330358171247104	ATP1A2
ENSG00000116574.5	1.78399051914881	0.00331155440092168	RHOU
ENSG00000176438.12	-2.02734282778126	0.0033709606537723	SYNE3
ENSG00000110436.11	1.62793391293791	0.00337800040843296	SLC1A2
ENSG00000227128.4	1.53827550763488	0.00337800040843296	LBX1-AS1
ENSG00000117399.13	-1.60674592228721	0.00338548767660261	CDC20
ENSG00000072832.14	1.99892785801795	0.0033891204664562	CRMP1
ENSG00000260772.1	4.88465272756744	0.00340419388165553	ENSG00000260772
ENSG00000144749.13	-1.37496594284429	0.00341403037823024	LRIG1
ENSG00000155980.11	2.66158411323048	0.00341403037823024	KIF5A
ENSG00000071967.11	-1.89910484112049	0.00341403037823024	CYBRD1
ENSG00000172216.5	-1.50432123550867	0.00341745147046863	CEBPB
ENSG00000084628.9	2.06099892319592	0.00347989749086698	NKAIN1
ENSG00000182492.15	-2.43864093545237	0.00347989749086698	BGN
ENSG00000012171.19	-2.22019160846452	0.00349839115567184	SEMA3B
ENSG00000138658.15	-1.73350904938723	0.00349839115567184	ZGRF1
ENSG00000183337.16	1.37849235670388	0.00349839115567184	BCOR
ENSG00000105486.13	-1.6360719466786	0.0035219961896796	LIG1
ENSG00000270504.1	-2.03659967968149	0.00354074843149433	ENSG00000270504
ENSG00000164616.15	-2.85842378989792	0.00354074843149433	FBXL21P
ENSG00000279347.1	-2.74399873550214	0.00356395252630292	ENSG00000279347
ENSG00000197594.11	-2.05232223000928	0.00357866566817658	ENPP1
ENSG00000157240.3	-1.68039103852994	0.00357866566817658	FZD1
ENSG00000099958.14	-4.88214064835952	0.00360563975257948	DERL3
ENSG00000184602.5	1.88786294240216	0.00362929661658626	SNN
ENSG00000120068.6	1.38342721228755	0.00365901632858115	HOXB8
ENSG00000099337.4	-2.2192872510349	0.00367166695206438	KCNK6
ENSG00000092094.10	-1.84780851905209	0.00367869520145625	OSGEP
ENSG00000260108.1	5.07186508422403	0.00368712144124507	ENSG00000260108
ENSG00000123572.16	-2.8234572883199	0.00369479883132461	NRK
ENSG00000127616.17	1.45613119569208	0.00369479883132461	SMARCA4
ENSG00000176887.6	1.87196812052704	0.00373477971003417	SOX11
ENSG00000148700.14	-2.23940079362208	0.00376528034533472	ADD3
ENSG00000168309.16	-3.08237858732583	0.00377455170276123	FAM107A
ENSG00000100604.12	1.64676885412124	0.00377595887330512	CHGA
ENSG00000231827.3	-4.85672538405302	0.00387048887136716	ENSG00000231827
ENSG00000060688.12	1.52841013586926	0.00390842963507247	SNRNP40
ENSG00000167244.18	-2.55443539393108	0.00390842963507247	IGF2
ENSG00000075218.18	-1.52735774540943	0.00391815252634611	GTSE1
ENSG00000151468.10	-1.62814067755756	0.00392400493036065	CCDC3
ENSG00000159403.15	-2.46836226354621	0.00392400493036065	C1R
ENSG00000154864.11	-2.66413013029089	0.00398835949548043	PIEZO2
ENSG00000260027.4	1.50336434082008	0.00398835949548043	HOXB7
ENSG00000123080.10	-2.2938783023981	0.00402439015420126	CDKN2C
ENSG00000165092.12	-5.35686354416824	0.00402592655819658	ALDH1A1
ENSG00000150782.11	-7.03650804969102	0.00405047522690094	IL18
ENSG00000185818.7	-1.41563557226713	0.00405047522690094	NAT8L
ENSG00000068489.12	-1.80536238790983	0.00408518343216021	PRR11
ENSG00000259797.1	-7.16877943775055	0.00410024794547658	ENSG00000259797
ENSG00000170276.5	-2.31922555714804	0.00411036727154082	HSPB2
ENSG00000125966.9	1.45419356632562	0.00423315105870582	MMP24
ENSG00000162390.17	-2.92126277704167	0.00429389204065383	ACOT11
ENSG00000254995.4	-1.95781974884413	0.00429604541404665	STX16-NPEPL1
ENSG00000146374.13	1.78500108719651	0.00431409580128518	RSPO3
ENSG00000225792.1	2.29431157205127	0.00432878325964273	ENSG00000225792
ENSG00000129009.12	-2.55610782337698	0.00433642186771867	ISLR
ENSG00000184445.11	-1.73475463518057	0.00434807827367231	KNTC1
ENSG00000180739.13	-2.3506394213621	0.00438499161373396	S1PR5
ENSG00000080573.6	-3.11321299900594	0.00438499161373396	COL5A3
ENSG00000111642.14	1.43634515791691	0.00438499161373396	CHD4
ENSG00000107796.13	-2.60803270288573	0.00439096184547096	ACTA2
ENSG00000162188.5	2.14601408597878	0.00441377751787865	GNG3
ENSG00000134970.13	-8.15306168311702	0.00442544054924636	TMED7
ENSG00000253308.2	3.02332753243282	0.00444275347563212	ENSG00000253308
ENSG00000110090.12	-1.91371897759219	0.00451391977967015	CPT1A
ENSG00000163083.5	-2.74015384343907	0.00456568494309718	INHBB
ENSG00000170417.15	-1.60680554320171	0.00457237708138173	TMEM182
ENSG00000166317.11	-2.33176922555645	0.00457237708138173	SYNPO2L
ENSG00000189339.11	4.18874144039917	0.00457237708138173	SLC35E2B
ENSG00000173546.7	-2.53618455016389	0.00457237708138173	CSPG4
ENSG00000002746.14	2.02072230534137	0.00459247745859449	HECW1
ENSG00000133687.15	-1.56138460042367	0.00463105677877653	TMTC1
ENSG00000166881.9	-1.51107034685734	0.00463105677877653	NEMP1
ENSG00000123473.15	-1.47653819685427	0.00463455456712758	STIL
ENSG00000278921.2	2.0870031545733	0.00463787511690827	EPB41L4A-DT
ENSG00000101955.14	-2.71084513559463	0.00464299296043522	SRPX
ENSG00000204520.12	-2.41176799404832	0.00465172428218167	MICA
ENSG00000213366.12	-1.83237828455134	0.00480417709331806	GSTM2
ENSG00000267280.5	-7.05458288011843	0.00480417709331806	TBX2-AS1
ENSG00000070193.4	-2.91727501529692	0.00482654809514641	FGF10
ENSG00000138778.11	-1.79741551901629	0.00484213572876992	CENPE
ENSG00000117226.11	-6.97412020529107	0.00484379595747307	GBP3
ENSG00000009694.13	-1.57382241407032	0.00489901455151062	TENM1
ENSG00000198734.10	-7.08177475660511	0.00490757616876324	F5
ENSG00000103995.13	-1.82300324929021	0.00492130057892145	CEP152
ENSG00000171766.15	-1.60014042857064	0.00501057081928147	GATM
ENSG00000111247.14	-1.79538244333947	0.00506086873459657	RAD51AP1
ENSG00000183018.8	1.65984042978081	0.00506086873459657	ENSG00000183018
ENSG00000187951.10	-2.07151242740372	0.00509325363998811	ENSG00000187951
ENSG00000181195.10	-2.06012422994804	0.00509611198429574	PENK
ENSG00000273259.3	-4.4931442070697	0.00509611198429574	ENSG00000273259
ENSG00000138449.10	-1.79612959640938	0.00510044363776685	SLC40A1
ENSG00000142910.15	-3.52591040975258	0.0051338185133837	TINAGL1
ENSG00000077943.7	-2.61327946892429	0.00514093604139357	ITGA8
ENSG00000172137.18	-6.97723956982505	0.00527131043849332	CALB2
ENSG00000223839.7	-2.18595335720967	0.00528611170946677	FAM95B1
ENSG00000181418.7	-2.32198924211929	0.00532324670220414	DDN
ENSG00000171604.11	1.85921228951387	0.00536409831746002	CXXC5
ENSG00000215612.7	2.11716062509324	0.00536597111871123	HMX1
ENSG00000188505.4	-2.25123227951503	0.00536597111871123	NCCRP1
ENSG00000187720.14	-1.83521244076523	0.00536597111871123	THSD4
ENSG00000183654.8	2.17623707650804	0.00538654397912979	MARCH11
ENSG00000136237.18	1.81450912066089	0.00538728403211183	RAPGEF5
ENSG00000153179.12	-1.98196016127554	0.00542462887292967	RASSF3
ENSG00000123700.4	-2.26031229292222	0.00542774458558765	KCNJ2
ENSG00000102683.7	-1.85433138801525	0.00545233515959339	SGCG
ENSG00000172986.12	-1.96109541751633	0.00550822515744366	GXYLT2
ENSG00000165462.5	1.70065157322213	0.00550822515744366	PHOX2A
ENSG00000136944.17	1.91971922825975	0.00556582440790293	LMX1B
ENSG00000142512.14	-2.46780971507831	0.00556582440790293	SIGLEC10
ENSG00000129173.12	-2.55693635189336	0.00556582440790293	E2F8
ENSG00000187323.11	3.07825287017216	0.00556582440790293	DCC
ENSG00000130813.17	-1.77084153253385	0.00556582440790293	C19orf66
ENSG00000106078.17	-2.82451499260155	0.00558160482740597	COBL
ENSG00000075426.11	-2.1563687693091	0.00558160482740597	FOSL2
ENSG00000165912.15	-1.7697607955717	0.00560022119598185	PACSIN3
ENSG00000069431.11	-2.98621556585719	0.00564695301019064	ABCC9
ENSG00000165959.11	-1.71767169377907	0.00566564359335114	CLMN
ENSG00000133636.10	-2.75512651329959	0.00568703152937926	NTS
ENSG00000188229.5	1.34540783668115	0.00568703152937926	TUBB4B
ENSG00000126858.16	1.67476101044276	0.00569010287541619	RHOT1
ENSG00000090006.17	-2.14515235820202	0.00571858624879272	LTBP4
ENSG00000131981.15	-2.4181159541726	0.00572882518467155	LGALS3
ENSG00000188897.8	-2.31333671941694	0.00581253074024273	ENSG00000188897
ENSG00000178403.3	2.17200316887429	0.00581253074024273	NEUROG2
ENSG00000107731.12	-1.48256160285018	0.00581253074024273	UNC5B
ENSG00000187122.16	1.37338118339856	0.00581555500909985	SLIT1
ENSG00000186638.16	-1.93788146455504	0.00582888298183384	KIF24
ENSG00000137809.16	-1.59072089553841	0.00583026174734495	ITGA11
ENSG00000095303.14	-2.22380542128949	0.00586931506644885	PTGS1
ENSG00000134602.15	-1.74679839898699	0.00586979581857419	STK26
ENSG00000112182.14	1.61494236034149	0.0059314999428274	BACH2
ENSG00000174740.7	2.02189542617845	0.00593886626005224	PABPC5
ENSG00000133641.17	-2.03357253891074	0.00596518467977258	C12orf29
ENSG00000011422.11	-2.21306678452123	0.00596826357793671	PLAUR
ENSG00000168875.2	2.5266532723911	0.00596826357793671	SOX14
ENSG00000169908.11	-3.41883200131689	0.0060158710418705	TM4SF1
ENSG00000108773.10	-1.69747809543182	0.00601667453879386	KAT2A
ENSG00000124164.15	1.75268354819339	0.00602600255116142	VAPB
ENSG00000276168.1	-2.44434379189236	0.00604303613504408	RN7SL1
ENSG00000168077.13	-1.93035385832214	0.00605499080606155	SCARA3
ENSG00000163874.10	-2.29831813909228	0.00605985627481615	ZC3H12A
ENSG00000237886.1	-2.66513192749612	0.00605985627481615	NALT1
ENSG00000165304.7	-1.68248520842658	0.00605985627481615	MELK
ENSG00000091490.10	-2.24128776928758	0.00605985627481615	SEL1L3
ENSG00000278041.1	-2.47442297159386	0.00609252882990659	ENSG00000278041
ENSG00000130558.19	1.54370394922598	0.00609496974850817	OLFM1
ENSG00000281344.1	-2.34938880646385	0.00609496974850817	HELLPAR
ENSG00000215397.3	2.23317976184903	0.00611738758295173	SCRT2
ENSG00000159409.14	2.06966377888093	0.0061376505953579	CELF3
ENSG00000180370.10	1.99090383968616	0.0061564563263017	PAK2
ENSG00000177354.11	-2.58101344003547	0.0061564563263017	C10orf71
ENSG00000132854.18	-2.65199952399252	0.00618287197809611	KANK4
ENSG00000215483.10	-2.92581105270306	0.00618883190810105	LINC00598
ENSG00000196550.10	-1.98508035500307	0.00618883190810105	FAM72A
ENSG00000011465.16	-2.78563740998498	0.00621911069077245	DCN
ENSG00000138193.15	-1.8016736659896	0.00622713887969748	PLCE1
ENSG00000164099.3	-2.19985911646848	0.00622713887969748	PRSS12
ENSG00000144724.19	2.92207367688728	0.00622713887969748	PTPRG
ENSG00000090013.9	-1.97212948970103	0.00626149766791703	BLVRB
ENSG00000131149.18	2.01276006810604	0.00635055639049841	GSE1
ENSG00000123737.12	-2.53215866364544	0.00635055639049841	EXOSC9
ENSG00000117971.11	1.51254715263858	0.00637573220510316	CHRNB4
ENSG00000163041.9	2.17289193624285	0.0065159525072378	H3F3A
ENSG00000262152.6	-6.88253202432886	0.00652256650970255	LINC00514
ENSG00000170271.10	-1.64518036060765	0.00654224138873277	FAXDC2
ENSG00000099364.16	1.45620374994391	0.00654445137478365	FBXL19
ENSG00000180616.8	1.91342164402024	0.00654445137478365	SSTR2
ENSG00000121454.5	2.25482965305686	0.00665614794036366	LHX4
ENSG00000175764.14	1.60006001859974	0.00668165124283299	TTLL11
ENSG00000269190.5	-1.51039785790637	0.00668165124283299	FBXO17
ENSG00000157510.13	-1.8983235970839	0.00672915413507655	AFAP1L1
ENSG00000245870.3	2.27524184133371	0.0067650578856287	LINC00682
ENSG00000070729.13	1.56110456762581	0.00676548167245388	CNGB1
ENSG00000104213.12	-2.22990022043395	0.0068876622372996	PDGFRL
ENSG00000091157.13	1.67489660861695	0.00691601725265438	WDR7
ENSG00000147862.15	-2.49645649313382	0.00702714830774157	NFIB
ENSG00000076554.15	2.02323219561085	0.00710861842916119	TPD52
ENSG00000158769.17	-1.74632300520326	0.00710861842916119	F11R
ENSG00000280229.1	2.62983746440298	0.00710861842916119	ENSG00000280229
ENSG00000263740.2	-2.36344750958236	0.00713018057694703	RN7SL4P
ENSG00000020181.17	-1.87496186713481	0.00713203602899726	ADGRA2
ENSG00000184185.9	1.44228074885905	0.00713203602899726	KCNJ12
ENSG00000146216.11	1.80827208401707	0.00724472704568038	TTBK1
ENSG00000165556.9	2.50941181210554	0.00731719560407602	CDX2
ENSG00000070182.19	-2.64478760355777	0.00734221039872494	SPTB
ENSG00000117151.12	-1.61417639911195	0.00736661600445288	CTBS
ENSG00000163449.10	2.08341429156735	0.00737189744192457	TMEM169
ENSG00000184937.13	-3.06780049146702	0.0074506062484976	WT1
ENSG00000183148.6	-2.05392851618438	0.00748064258009792	ANKRD20A2
ENSG00000196150.13	3.9882448505866	0.0075196850592579	ZNF250
ENSG00000240184.6	-1.73822114355507	0.00751999674649777	PCDHGC3
ENSG00000090097.21	1.58735894366096	0.00767661411749815	PCBP4
ENSG00000163110.14	-1.36055700893897	0.00768497622467393	PDLIM5
ENSG00000168918.13	-2.42053604259486	0.00769128968402667	INPP5D
ENSG00000132437.17	2.03970200438708	0.00772999645500906	DDC
ENSG00000055118.14	1.47210041996488	0.00774645754352193	KCNH2
ENSG00000160959.7	-1.38562110598109	0.00778343900986018	LRRC14
ENSG00000100083.18	1.38977304055501	0.00781785052909744	GGA1
ENSG00000166387.11	-2.25824292178281	0.00782017095325191	PPFIBP2
ENSG00000168509.19	-2.42046504882098	0.00782266851019177	HJV
ENSG00000231340.1	-2.69769057661628	0.00784599365586057	ACTG1P10
ENSG00000141753.6	-1.34227040502729	0.00785282079119813	IGFBP4
ENSG00000135604.9	-3.26236769147512	0.00787674059064638	STX11
ENSG00000107859.9	-3.1369079273624	0.00793298600302485	PITX3
ENSG00000164287.12	1.77906939203386	0.00793342109845778	CDC20B
ENSG00000128606.12	-2.05981917726003	0.00794109355923428	LRRC17
ENSG00000167107.12	-1.89914548707222	0.00796179390722239	ACSF2
ENSG00000078804.12	1.60479174029095	0.00803494218308554	TP53INP2
ENSG00000081479.12	-2.16164554785885	0.00804640224460969	LRP2
ENSG00000110881.11	1.29682585609635	0.00808335701723373	ASIC1
ENSG00000158874.11	-6.92178510888544	0.00809912662503871	APOA2
ENSG00000130158.13	-1.84769839983171	0.00809912662503871	DOCK6
ENSG00000109610.5	-2.00317450343382	0.00811863490666545	SOD3
ENSG00000167654.17	1.87148994428366	0.0081238102299997	ATCAY
ENSG00000173376.13	-1.42163088465268	0.0081637641383527	NDNF
ENSG00000164326.4	-1.85807402217749	0.00823381591825861	CARTPT
ENSG00000126804.13	1.5569871462129	0.00839537736888627	ZBTB1
ENSG00000224239.1	-6.79262927623383	0.00845099951124823	ENSG00000224239
ENSG00000280234.1	-2.10529325414938	0.00853164212416455	ENSG00000280234
ENSG00000151640.12	1.65596363792071	0.00853164212416455	DPYSL4
ENSG00000122482.20	1.44346532350133	0.00854772668808947	ZNF644
ENSG00000274628.4	-2.23112885340682	0.00856925529210174	ENSG00000274628
ENSG00000162706.12	1.26640649679496	0.00863387636054848	CADM3
ENSG00000107223.12	1.32924736131361	0.00868302125626648	EDF1
ENSG00000117461.14	1.73271645787688	0.00870775952495118	PIK3R3
ENSG00000114346.13	-1.50488508360968	0.00872436577015284	ECT2
ENSG00000131773.13	1.55959422780335	0.00877265266680842	KHDRBS3
ENSG00000163393.12	1.64619009507005	0.00877265266680842	SLC22A15
ENSG00000185482.7	-2.22594872759507	0.00879941609336504	STAC3
ENSG00000168079.16	-5.02752957861525	0.00879941609336504	SCARA5
ENSG00000119403.13	-1.39804858469704	0.00884829362689529	PHF19
ENSG00000160447.6	-1.67266224441595	0.00889375126580973	PKN3
ENSG00000163590.13	2.8453151852861	0.00896366462088004	PPM1L
ENSG00000108774.14	2.21965458971354	0.0089821835952999	RAB5C
ENSG00000227811.2	1.66275294583402	0.0089821835952999	INKA2-AS1
ENSG00000166181.12	2.22024854319319	0.0089821835952999	API5
ENSG00000203727.3	1.37775930400043	0.0089821835952999	SAMD5
ENSG00000197375.12	-1.96230041687681	0.00901811930416172	SLC22A5
ENSG00000103546.18	-6.77211321082822	0.00902358696769517	SLC6A2
ENSG00000008196.12	1.64157826460323	0.00902358696769517	TFAP2B
ENSG00000132718.8	1.86604945046763	0.00902726725466797	SYT11
ENSG00000145824.12	-1.65670749833969	0.00903027211041808	CXCL14
ENSG00000164440.14	-2.07569728337283	0.00905325391956361	TXLNB
ENSG00000196132.11	2.42723097131267	0.00908003198762319	MYT1
ENSG00000184557.4	-1.60656024367586	0.00911388471813611	SOCS3
ENSG00000165966.14	2.43005002066594	0.00911388471813611	PDZRN4
ENSG00000115839.17	1.35224100430937	0.00916841911487125	RAB3GAP1
ENSG00000002745.12	-2.43583428375784	0.00919274917314722	WNT16
ENSG00000164236.11	-1.53971047881699	0.00921631250770901	ANKRD33B
ENSG00000081320.10	-1.64236649075521	0.00924022401252277	STK17B
ENSG00000163406.10	-1.79986816139221	0.00924022401252277	SLC15A2
ENSG00000196092.12	2.37578692039642	0.00924022401252277	PAX5
ENSG00000179776.17	2.19462271578896	0.00924022401252277	CDH5
ENSG00000141551.14	-1.66435386593754	0.00925055430538555	CSNK1D
ENSG00000177181.14	2.21520256161305	0.00928878163722813	RIMKLA
ENSG00000100196.10	-2.1982526407886	0.00934400373844216	KDELR3
ENSG00000121274.12	1.54938957044664	0.00935373475517235	TENT4B
ENSG00000137812.19	-1.5860121120447	0.00948435700994335	KNL1
ENSG00000152192.7	2.0276249372753	0.00951995428252762	POU4F1
ENSG00000164112.12	-6.88053361201999	0.00951995428252762	TMEM155
ENSG00000151490.13	1.44759406790972	0.00953541522492316	PTPRO
ENSG00000187772.7	-1.78184103310609	0.00958608181866716	LIN28B
ENSG00000119725.18	2.23696663576816	0.00958854844527706	ZNF410
ENSG00000175899.14	-2.55154944097139	0.00958854844527706	A2M
ENSG00000104112.8	1.6206363241918	0.00964318837834708	SCG3
ENSG00000117650.12	-1.67136233955967	0.00972668022280031	NEK2
ENSG00000140525.17	-1.39589864530719	0.00980129170110713	FANCI
ENSG00000284116.1	2.65530495930135	0.00980575338568835	ENSG00000284116
ENSG00000124302.12	1.87045722622661	0.00988559157615814	CHST8
ENSG00000177301.14	1.3736900586074	0.00988559157615814	KCNA2
ENSG00000284681.1	-2.80833043191886	0.00988594704005496	ENSG00000284681
ENSG00000134253.9	-1.37556079487342	0.00989083740555165	TRIM45
ENSG00000163710.7	-2.19309758327632	0.00989083740555165	PCOLCE2
ENSG00000107874.10	1.72014351748134	0.0098917638773198	CUEDC2
ENSG00000165379.13	-1.87260023961289	0.00989509911423365	LRFN5
ENSG00000106100.10	-1.59982229733075	0.00989509911423365	NOD1
ENSG00000170775.2	-2.26536463767077	0.00989509911423365	GPR37
ENSG00000171540.7	3.05808409426292	0.00996107763516852	OTP
ENSG00000274012.1	-2.45815057311067	0.00996107763516852	RN7SL2
ENSG00000137486.16	1.36380557919883	0.00996791339730984	ARRB1
ENSG00000196361.9	1.98405358820629	0.00996791339730984	ELAVL3
ENSG00000138316.10	-2.30066171148126	0.00997459362604733	ADAMTS14
ENSG00000196083.9	-1.95120807480682	0.0100129783205072	IL1RAP
ENSG00000267767.2	2.32869324177713	0.0100650910898487	LINC01801
ENSG00000196220.15	1.23505530952579	0.010079917497924	SRGAP3
ENSG00000006432.15	1.59849526941842	0.010105797439535	MAP3K9
ENSG00000127528.5	-2.47038920372367	0.010105797439535	KLF2
ENSG00000104435.13	2.23907783643104	0.0101304541930005	STMN2
ENSG00000103888.16	-2.18993898140612	0.0101304541930005	CEMIP
ENSG00000131650.13	-1.77162112701168	0.0101803076549123	KREMEN2
ENSG00000180999.10	-2.85269395221691	0.0101803076549123	C1orf105
ENSG00000175287.18	-2.77295952341059	0.0101803076549123	PHYHD1
ENSG00000239264.8	-3.84395697905174	0.0101973362674947	TXNDC5
ENSG00000113083.13	-2.17527173764636	0.0101973362674947	LOX
ENSG00000180914.10	-1.91962464507798	0.0102292981584468	OXTR
ENSG00000147257.13	-2.17885587137611	0.0103023752817026	GPC3
ENSG00000090612.20	-4.20831488556459	0.0103771293072801	ZNF268
ENSG00000277586.2	2.27550600875325	0.0103771293072801	NEFL
ENSG00000165272.14	-2.24551089748787	0.0103771293072801	AQP3
ENSG00000187889.12	-4.97293462481513	0.0103851479619352	FYB2
ENSG00000136750.11	1.87895027646251	0.0104163593840799	GAD2
ENSG00000196581.10	1.7988046475803	0.0104262992373243	AJAP1
ENSG00000023171.16	-2.18467754556038	0.0104262992373243	GRAMD1B
ENSG00000280660.1	-2.93969821203169	0.0104568729426592	ENSG00000280660
ENSG00000106624.10	-1.67551839142469	0.0104837023461361	AEBP1
ENSG00000274565.1	-2.03287140573707	0.0105145858638196	ENSG00000274565
ENSG00000107643.15	1.65747646627048	0.0105447488678068	MAPK8
ENSG00000163064.6	2.35827916946837	0.0105500406314773	EN1
ENSG00000062524.15	-6.76062852868203	0.0105527692472007	LTK
ENSG00000138180.15	-1.63927910938755	0.0106435771442574	CEP55
ENSG00000128266.8	1.87960777320978	0.0106600851973599	GNAZ
ENSG00000237515.8	1.48031044078173	0.0106600851973599	SHISA9
ENSG00000236841.7	-3.43456019126306	0.0106600851973599	ENSG00000236841
ENSG00000171206.13	1.30063695408159	0.0106600851973599	TRIM8
ENSG00000185650.9	-1.79453838637095	0.0106600851973599	ZFP36L1
ENSG00000196843.15	-1.7591943273607	0.0106600851973599	ARID5A
ENSG00000183020.13	1.30322089541533	0.0108212642011415	AP2A2
ENSG00000159958.6	-1.98967412025842	0.0108351898194922	TNFRSF13C
ENSG00000237596.6	-6.82636085573383	0.0109262763072313	ENSG00000237596
ENSG00000163939.18	1.36208571514001	0.0109490099269184	PBRM1
ENSG00000101204.16	1.35253461008804	0.0109490099269184	CHRNA4
ENSG00000244509.3	-1.72863843743163	0.0109490099269184	APOBEC3C
ENSG00000102034.16	-2.05800602356822	0.011014139320108	ELF4
ENSG00000083444.16	-1.56036593269016	0.0110668082037936	PLOD1
ENSG00000181215.14	2.16798984142379	0.0111817348933624	C4orf50
ENSG00000116667.12	1.48383089656177	0.0111817348933624	C1orf21
ENSG00000120875.8	1.7007537069389	0.0111817348933624	DUSP4
ENSG00000169783.12	1.58830908585894	0.0112107920815718	LINGO1
ENSG00000187942.11	-2.28069250286781	0.0112688720170793	LDLRAD2
ENSG00000185432.11	-1.73539237252071	0.0113488888218475	METTL7A
ENSG00000128335.13	-1.4142222666221	0.0113576763344035	APOL2
ENSG00000151062.14	-3.40386671538927	0.0113576763344035	CACNA2D4
ENSG00000161800.12	1.62465569456267	0.0114087653782465	RACGAP1
ENSG00000126778.8	-2.00740402505826	0.0114361335522506	SIX1
ENSG00000172159.15	1.65864882727438	0.0114875126984009	FRMD3
ENSG00000100739.10	-3.24386769727257	0.0114875126984009	BDKRB1
ENSG00000024526.16	-1.78873050866019	0.0115465999719312	DEPDC1
ENSG00000227051.6	1.46241916869917	0.0115487172862431	C14orf132
ENSG00000181856.14	-2.17589763764259	0.0116251587252589	SLC2A4
ENSG00000213563.6	-4.53321426373169	0.0116697631025255	C8orf82
ENSG00000173442.12	-2.05005204026526	0.0116697631025255	EHBP1L1
ENSG00000135111.15	-3.40519912857404	0.0116697631025255	TBX3
ENSG00000278771.1	-2.50206543373656	0.0116866419767257	RN7SL3
ENSG00000169436.16	-2.5189236527097	0.0116866419767257	COL22A1
ENSG00000099622.13	1.33949620822969	0.0117336659691503	CIRBP
ENSG00000072682.18	-1.33109601567898	0.0117863690017599	P4HA2
ENSG00000095397.13	-1.33259562213896	0.011848273680856	WHRN
ENSG00000165606.8	2.362888140442	0.0119148014044748	DRGX
ENSG00000156802.12	-1.7058981909165	0.0119148014044748	ATAD2
ENSG00000111674.8	1.87994630535137	0.0119148014044748	ENO2
ENSG00000267909.2	1.97520649352661	0.0119148014044748	CCDC177
ENSG00000144891.17	-2.39330369779019	0.0119833386526794	AGTR1
ENSG00000164080.13	2.11471231405143	0.0120318061451593	RAD54L2
ENSG00000105559.11	-1.52755245985733	0.0120474142590161	PLEKHA4
ENSG00000206384.10	-2.47335508286912	0.0120474142590161	COL6A6
ENSG00000113810.15	-1.39292704792935	0.0121248031476184	SMC4
ENSG00000160223.16	-2.67471193188995	0.0121646601952625	ICOSLG
ENSG00000116096.5	-2.09514437474533	0.0121970244516515	SPR
ENSG00000169641.13	1.64925112859602	0.012206627304474	LUZP1
ENSG00000182175.13	2.70743122340315	0.0122720286648699	RGMA
ENSG00000174672.15	1.32604225464464	0.0124351773055934	BRSK2
ENSG00000237649.7	-1.62050185186806	0.0125155823119437	KIFC1
ENSG00000163832.15	-1.425711358882	0.0125484581937514	ELP6
ENSG00000185985.8	-2.00161102657884	0.0125832649357137	SLITRK2
ENSG00000276141.4	-2.13593661776807	0.0126023795618108	WHAMMP3
ENSG00000138772.12	-2.12694159402613	0.0126023795618108	ANXA3
ENSG00000156876.9	1.53251312104423	0.0126023795618108	SASS6
ENSG00000168334.8	-2.25198109755704	0.0126023795618108	XIRP1
ENSG00000132470.13	-4.16222563303527	0.0126023795618108	ITGB4
ENSG00000277117.4	-3.02159018549816	0.0127568532015789	ENSG00000277117
ENSG00000065717.14	-3.95700534814383	0.0128017447642378	TLE2
ENSG00000168994.13	-1.41128162543532	0.0129528484268145	PXDC1
ENSG00000100593.17	-4.24763299107952	0.012963718986194	ISM2
ENSG00000164221.12	1.35090782276793	0.012963718986194	CCDC112
ENSG00000144354.13	-1.4763678565487	0.0129839525991391	CDCA7
ENSG00000010810.17	1.70327711516384	0.013013704748549	FYN
ENSG00000147246.9	-2.56275687869598	0.0131060524566056	HTR2C
ENSG00000169181.12	-2.82644190033711	0.0131060524566056	GSG1L
ENSG00000235106.9	1.46457064180428	0.0131644270182516	BRD3OS
ENSG00000214289.2	5.07231429495807	0.0131644270182516	RPL39P5
ENSG00000101144.12	1.40090855967881	0.0131644270182516	BMP7
ENSG00000150995.18	-1.68598885463353	0.0131894274780925	ITPR1
ENSG00000273706.4	2.41404975860718	0.0131894274780925	LHX1
ENSG00000165349.11	-1.5902728746559	0.0132456612922649	SLC7A3
ENSG00000106477.18	2.30312987578924	0.0133247956747794	CEP41
ENSG00000121743.3	-4.00378400319073	0.0133247956747794	GJA3
ENSG00000129204.16	-1.57761128866843	0.0133664410324915	USP6
ENSG00000160298.17	-1.57251440644039	0.0134121113478056	C21orf58
ENSG00000170703.15	1.60817678470594	0.0134435739527431	TTLL6
ENSG00000179388.8	-2.52969751924394	0.0134435739527431	EGR3
ENSG00000182870.12	1.49739112879925	0.013452203683364	GALNT9
ENSG00000163661.3	-1.58670996214458	0.0135855138540512	PTX3
ENSG00000187616.4	-3.0419371006904	0.0136945986857445	MYMK
ENSG00000106852.15	-4.23229082892933	0.0137127756031569	LHX6
ENSG00000178662.15	1.44971062898249	0.0137374229600702	CSRNP3
ENSG00000157064.10	1.76474182138568	0.0138978923200518	NMNAT2
ENSG00000243742.5	-2.91258135599811	0.0138978923200518	RPLP0P2
ENSG00000134107.4	-2.36488419981689	0.0138978923200518	BHLHE40
ENSG00000181274.6	1.37443713692507	0.0139452415008177	FRAT2
ENSG00000168743.12	-2.8031079248475	0.0140247591665376	NPNT
ENSG00000105254.11	1.96555329765194	0.0142500525162285	TBCB
ENSG00000158022.6	-4.15368470835806	0.0142617056165913	TRIM63
ENSG00000142546.13	1.39059854599996	0.0142638151368787	NOSIP
ENSG00000042980.12	-2.69029506506376	0.0143276949345721	ADAM28
ENSG00000182185.18	-1.83470681705096	0.0143444489350586	RAD51B
ENSG00000187714.6	1.54876462355489	0.0143444489350586	SLC18A3
ENSG00000240303.7	-7.04686149287479	0.0144128983681629	ACAD11
ENSG00000130294.15	1.2170966701689	0.0144270591340355	KIF1A
ENSG00000176204.13	1.57877710755411	0.0144803162647202	LRRTM4
ENSG00000138735.15	-1.73855931364047	0.0144803162647202	PDE5A
ENSG00000277287.1	-2.0365525250981	0.0145166616643599	ENSG00000277287
ENSG00000146731.10	1.40084504975412	0.0146076173720867	CCT6A
ENSG00000166111.9	1.54916019965988	0.0146142079045033	SVOP
ENSG00000161896.11	-2.13372909113697	0.0146981720909849	IP6K3
ENSG00000122574.10	-1.38990577475221	0.0147624033063254	WIPF3
ENSG00000177602.5	-1.52536653632008	0.0147688572619079	HASPIN
ENSG00000126458.3	-1.89930868523564	0.0147692417119902	RRAS
ENSG00000180035.12	1.33063084423303	0.0150353575844126	ZNF48
ENSG00000171365.15	-1.86919974090568	0.0150694017938786	CLCN5
ENSG00000063438.16	-1.91836662688135	0.015118198048013	AHRR
ENSG00000109846.7	-2.20270551245939	0.0152129766212031	CRYAB
ENSG00000134574.11	-1.81068904861242	0.0152723169511227	DDB2
ENSG00000122547.10	-1.44778682408272	0.0153066626333758	EEPD1
ENSG00000143867.6	-2.42867361216869	0.0153066626333758	OSR1
ENSG00000170989.8	-1.48730896621974	0.0155401612311871	S1PR1
ENSG00000273079.5	-2.13345079707851	0.0155401612311871	GRIN2B
ENSG00000165879.8	2.00993992020399	0.0155667217398677	FRAT1
ENSG00000156011.16	1.4117092911094	0.0155667217398677	PSD3
ENSG00000142731.10	-1.34116569899632	0.0155768291556177	PLK4
ENSG00000119242.8	-1.64086870755601	0.0155959751395729	CCDC92
ENSG00000154928.16	1.40650626776618	0.0155959751395729	EPHB1
ENSG00000104375.15	-1.4121951142663	0.0157879022148793	STK3
ENSG00000160190.13	1.41939543308172	0.0159339412812471	SLC37A1
ENSG00000204410.14	-2.22204081363955	0.0159677454860716	MSH5
ENSG00000232653.8	-2.60899241677828	0.0159677454860716	GOLGA8N
ENSG00000227544.8	-3.92227963893712	0.0161308029758537	ENSG00000227544
ENSG00000234456.7	-2.44008153392765	0.0161837755250673	MAGI2-AS3
ENSG00000163820.14	-1.82174281968288	0.0161837755250673	FYCO1
ENSG00000278023.5	-2.9007054223279	0.0163013197285892	RDM1
ENSG00000204624.7	1.952787442448	0.016499138140847	DISP3
ENSG00000155974.11	1.62371932235685	0.0165700299134319	GRIP1
ENSG00000178966.16	1.2855493425186	0.0165733733118904	RMI1
ENSG00000145087.12	1.72046100886497	0.0166196216117822	STXBP5L
ENSG00000140575.12	-1.38105607211495	0.0166196216117822	IQGAP1
ENSG00000112893.9	-2.54868752545741	0.0166226441037611	MAN2A1
ENSG00000186185.13	-2.05265325214279	0.016627766981481	KIF18B
ENSG00000182903.15	3.84039993450061	0.0167274213306485	ZNF721
ENSG00000164949.7	-1.76504500376255	0.0167748718043666	GEM
ENSG00000188603.18	-7.16199646524617	0.0169811616543626	CLN3
ENSG00000183856.10	-2.20064231304109	0.0169870373624512	IQGAP3
ENSG00000125869.9	1.71038748602054	0.0169870373624512	LAMP5
ENSG00000078328.20	-1.84888860181786	0.0170440112747686	RBFOX1
ENSG00000197461.13	-1.71465699803224	0.0171763253707413	PDGFA
ENSG00000164244.20	-1.69233323320056	0.0172068206411148	PRRC1
ENSG00000117906.13	1.32553106471274	0.0172721209568313	RCN2
ENSG00000237517.9	-2.18357484801332	0.0175188161136976	DGCR5
ENSG00000166292.11	-2.57355000757102	0.0175729904853484	TMEM100
ENSG00000051341.13	-2.03784463143011	0.0176375267653558	POLQ
ENSG00000276672.1	-2.04344536473164	0.0176759188334662	ENSG00000276672
ENSG00000108511.9	1.66536573264666	0.0176759188334662	HOXB6
ENSG00000165861.13	1.2267049132383	0.0177278261570149	ZFYVE1
ENSG00000279484.1	-4.9942206250865	0.0177406034624407	KLHL30-AS1
ENSG00000026950.16	-1.471380645851	0.0177872920180172	BTN3A1
ENSG00000206557.5	1.41661874611612	0.0177983245020566	TRIM71
ENSG00000123106.10	1.40567854823662	0.0178324557455439	CCDC91
ENSG00000130751.9	-3.18293493496139	0.0178461612397612	NPAS1
ENSG00000162670.10	-1.96810097917256	0.0180122475608681	BRINP3
ENSG00000067715.13	1.70859319733189	0.0180515016198745	SYT1
ENSG00000168970.22	1.32095465098196	0.0181864680347146	JMJD7-PLA2G4B
ENSG00000155816.19	1.58972405794171	0.0182465143204249	FMN2
ENSG00000108439.10	1.75853801288934	0.0182773674059719	PNPO
ENSG00000256897.1	-2.99634961376886	0.0182918513479191	ENSG00000256897
ENSG00000127418.14	-1.60195114354128	0.0183958268366898	FGFRL1
ENSG00000261754.2	1.66564206427396	0.0186748368020893	ENSG00000261754
ENSG00000234546.3	-2.129054837074	0.0186777284487025	LNCTAM34A
ENSG00000139289.13	1.83255082671799	0.0187955599043745	PHLDA1
ENSG00000213443.2	-4.42665778857646	0.0187955599043745	ENSG00000213443
ENSG00000169116.11	-1.53231128360573	0.0188144903813003	PARM1
ENSG00000128512.20	1.25982535782942	0.0188745512371773	DOCK4
ENSG00000075043.18	1.29530778854847	0.0189085150748618	KCNQ2
ENSG00000106789.12	1.75595289178509	0.0189085150748618	CORO2A
ENSG00000087884.14	-2.13474795346859	0.018985693642865	AAMDC
ENSG00000159720.11	1.34918211388389	0.0190982858142998	ATP6V0D1
ENSG00000173917.10	2.47655763050657	0.0191833085398443	HOXB2
ENSG00000178038.16	-2.07948830286434	0.0191833085398443	ALS2CL
ENSG00000164100.8	1.69765714507801	0.0191864619360402	NDST3
ENSG00000144460.12	2.17410431174154	0.0191903257973768	NYAP2
ENSG00000110931.18	1.25174149562192	0.019384499553179	CAMKK2
ENSG00000197361.7	-2.23987370553716	0.0194136840925007	FBXL22
ENSG00000133256.12	-2.70755042611248	0.019434289268714	PDE6B
ENSG00000224717.1	2.20294773397025	0.0194373897178793	ENSG00000224717
ENSG00000107105.14	2.23469056118785	0.0197179817145233	ELAVL2
ENSG00000249790.2	2.03611463547385	0.0198075690518428	ENSG00000249790
ENSG00000276418.5	9.89925879069147	0.0198741645336481	ENSG00000276418
ENSG00000142871.16	-2.49022682709914	0.0200048299034937	CCN1
ENSG00000133958.13	1.25910862812202	0.0200391591617252	UNC79
ENSG00000168824.14	1.78059665631998	0.0201190567627952	NSG1
ENSG00000052850.5	-2.27692287988755	0.0201920962568499	ALX4
ENSG00000186019.10	1.82830141546386	0.0201920962568499	ENSG00000186019
ENSG00000155760.2	-1.37491108844401	0.0202523532049636	FZD7
ENSG00000174796.12	-1.4514013931715	0.0203990076705912	THAP6
ENSG00000184678.10	1.61501072924827	0.0205003060437128	HIST2H2BE
ENSG00000158292.6	1.29394366024378	0.0205306837514138	GPR153
ENSG00000136122.15	-1.54363171171693	0.0205384922494899	BORA
ENSG00000153002.11	-3.81948111150234	0.0206536667112879	CPB1
ENSG00000088340.15	-1.57545797327718	0.0206653241620343	FER1L4
ENSG00000111665.11	-1.32151773526079	0.0207394277375783	CDCA3
ENSG00000116833.13	1.87692121981541	0.02074371091372	NR5A2
ENSG00000041982.15	-2.39127453509162	0.0209633345649872	TNC
ENSG00000080644.15	1.28680387921958	0.0210777100827606	CHRNA3
ENSG00000011426.10	-1.58426394696971	0.0210789184861459	ANLN
ENSG00000131080.14	-1.44401979046899	0.0210789184861459	EDA2R
ENSG00000234857.2	1.51775737682914	0.0210789184861459	HNRNPUL2-BSCL2
ENSG00000165072.9	-2.00332815805858	0.0210868640396856	MAMDC2
ENSG00000113712.17	2.73764947515787	0.0211309809880282	CSNK1A1
ENSG00000166394.14	-2.30611033788072	0.0211309809880282	CYB5R2
ENSG00000271824.1	2.07922101131443	0.0211703174724334	SMIM32
ENSG00000121621.6	-1.76798697295151	0.02117419083865	KIF18A
ENSG00000214595.11	-1.60552513956153	0.0212234421676809	EML6
ENSG00000137804.12	-1.35162938005183	0.021299827597997	NUSAP1
ENSG00000156076.9	-2.86168132700671	0.0213418216211825	WIF1
ENSG00000181234.9	-1.37859281772719	0.0213702800879703	TMEM132C
ENSG00000166206.14	1.64484347666705	0.0213702800879703	GABRB3
ENSG00000230487.7	1.64433129597535	0.0213702800879703	PSMG3-AS1
ENSG00000183444.10	-2.19392927598622	0.0213702800879703	OR7E38P
ENSG00000138346.14	-1.35272378789751	0.0214319688545561	DNA2
ENSG00000276644.4	1.8167952716175	0.0214547468389762	DACH1
ENSG00000107566.13	-1.32075738130846	0.0214547468389762	ERLIN1
ENSG00000185269.11	-2.62972129570289	0.0214547468389762	NOTUM
ENSG00000165392.9	-1.28503312245291	0.0214547468389762	WRN
ENSG00000186369.10	4.44914446433501	0.0214748662689514	LINC00643
ENSG00000139173.9	-2.07229491587186	0.0216294924605755	TMEM117
ENSG00000176909.11	-1.64112548532011	0.0216294924605755	MAMSTR
ENSG00000116962.14	-1.75664857414269	0.0218254358653962	NID1
ENSG00000167791.12	7.46026867852844	0.0219627640239206	CABP2
ENSG00000149926.13	1.84067139862915	0.0221542563565563	FAM57B
ENSG00000174456.13	1.48210311738758	0.0221542563565563	C12orf76
ENSG00000146054.17	-2.24058438964103	0.0221708862500705	TRIM7
ENSG00000145362.17	1.88247135454172	0.0222268234311138	ANK2
ENSG00000261266.2	-4.15992797842318	0.0222268234311138	ENSG00000261266
ENSG00000115252.18	-3.08276054821945	0.0222844679977377	PDE1A
ENSG00000150961.14	-1.79210869245078	0.0223156688738636	SEC24D
ENSG00000165186.11	-1.91219508892613	0.0223904980700827	PTCHD1
ENSG00000179361.17	1.18825706080103	0.0224761081831147	ARID3B
ENSG00000123307.3	2.55203340265905	0.0224858754717524	ENSG00000123307
ENSG00000188452.13	-1.58703140586022	0.0225880126186301	CERKL
ENSG00000167972.13	1.19925552601068	0.0226171215317314	ABCA3
ENSG00000280870.2	1.41613736701926	0.0226171215317314	ENSG00000280870
ENSG00000158201.9	-1.38303055510727	0.0227057445149613	ABHD3
ENSG00000107372.12	2.638047545588	0.0227057445149613	ZFAND5
ENSG00000162344.3	-2.13302433764501	0.0227104825707494	FGF19
ENSG00000188176.11	-1.41468063651641	0.0227593694975514	SMTNL2
ENSG00000116852.14	1.39509077731723	0.0229429720723178	KIF21B
ENSG00000117266.15	-1.76047487989539	0.0229501718485833	CDK18
ENSG00000135387.20	-1.51175440465879	0.0230176229155775	CAPRIN1
ENSG00000063176.15	1.24306909291552	0.0230318097548632	SPHK2
ENSG00000106809.10	-3.19469523131213	0.0230318097548632	OGN
ENSG00000114251.14	-2.09917429950397	0.0230747567525751	WNT5A
ENSG00000172965.14	-1.99521423861925	0.0231304327560998	MIR4435-2HG
ENSG00000078018.19	2.65912566194707	0.0231304327560998	MAP2
ENSG00000112773.15	-1.66224004085712	0.0232228758644233	TENT5A
ENSG00000110422.11	-1.16549924751326	0.0233249654620134	HIPK3
ENSG00000076826.9	1.50577110546396	0.0233654105389375	CAMSAP3
ENSG00000147465.11	1.31506707562645	0.0233707348940699	STAR
ENSG00000196296.13	-2.25916029965356	0.0233920924540318	ATP2A1
ENSG00000106211.8	-1.43491639480748	0.0234733996492282	HSPB1
ENSG00000239521.7	1.30910067505294	0.0234932403466916	CASTOR3
ENSG00000180758.11	-1.46872404909634	0.0238189892510839	GPR157
ENSG00000178075.19	-2.65168780330538	0.0238477305425333	GRAMD1C
ENSG00000183196.8	-1.69142560034961	0.0239159467798649	CHST6
ENSG00000196812.4	1.64375047630914	0.0240215642556598	ZSCAN16
ENSG00000147274.14	1.17866215956	0.0240511039465315	RBMX
ENSG00000140285.9	-1.83024870838883	0.0240617922484263	FGF7
ENSG00000163492.14	-2.30903748239494	0.024107634642615	CCDC141
ENSG00000100427.15	-3.81638013442212	0.024142029680169	MLC1
ENSG00000243004.5	5.90789452847394	0.0241841657986662	ENSG00000243004
ENSG00000187957.7	1.60748551885368	0.0242253850064163	DNER
ENSG00000147234.10	1.40897403572438	0.0242619399606305	FRMPD3
ENSG00000085998.13	1.55525845206679	0.0242640018161858	POMGNT1
ENSG00000157077.14	1.22781502843909	0.0242640018161858	ZFYVE9
ENSG00000124766.6	1.38601901337772	0.0243299904512298	SOX4
ENSG00000149596.6	-2.3442803305025	0.0243299904512298	JPH2
ENSG00000117408.10	1.23895118953566	0.0244641202185534	IPO13
ENSG00000133138.19	-2.59376701657929	0.0247944745442973	TBC1D8B
ENSG00000166401.14	1.80609575584655	0.0252821013901233	SERPINB8
ENSG00000181690.7	-1.16855981529359	0.0253606458364669	PLAG1
ENSG00000258986.6	1.42575009514899	0.0253606458364669	TMEM179
ENSG00000151366.12	1.18741488992457	0.0253606458364669	NDUFC2
ENSG00000105974.11	1.30063940862968	0.0253606458364669	CAV1
ENSG00000225930.3	-3.8369578028269	0.0253659150820078	LINC02249
ENSG00000156564.8	1.52005622821395	0.0253834099467094	LRFN2
ENSG00000260691.5	-1.84835653329071	0.0254060112189624	ANKRD20A1
ENSG00000170312.15	-1.50956883103843	0.0256551834436706	CDK1
ENSG00000144771.7	-2.06932222548148	0.0256551834436706	LRTM1
ENSG00000260725.1	4.12042484197432	0.0256551834436706	ENSG00000260725
ENSG00000260645.1	-1.68654577953566	0.0257921243908821	ENSG00000260645
ENSG00000274386.5	1.94859841917571	0.025795401038586	TMEM269
ENSG00000124216.3	-1.52004772237163	0.025795401038586	SNAI1
ENSG00000120057.4	-2.97971545051709	0.0258030676463006	SFRP5
ENSG00000281376.1	1.25953763720044	0.0258076055650026	ABALON
ENSG00000157542.9	-1.65808501538789	0.0258516203386543	KCNJ6
ENSG00000108953.16	1.39301653003966	0.0259452091912977	YWHAE
ENSG00000146013.10	2.04634388444718	0.0259452091912977	GFRA3
ENSG00000271833.1	-1.85564556887528	0.0259452091912977	ENSG00000271833
ENSG00000183087.14	-1.23639931764216	0.0259452091912977	GAS6
ENSG00000196584.2	-1.83510979759427	0.0259452091912977	XRCC2
ENSG00000259969.1	1.42721482552347	0.0259520627153589	ENSG00000259969
ENSG00000099625.12	1.26516199923528	0.0259520627153589	CBARP
ENSG00000178385.14	1.2904844032009	0.0260629631402405	PLEKHM3
ENSG00000274810.4	1.34916039714766	0.0260638925075013	NPHP3-ACAD11
ENSG00000265735.2	-2.13438272246639	0.0260638925075013	RN7SL5P
ENSG00000198467.13	-2.36700693590587	0.0260638925075013	TPM2
ENSG00000143416.20	-1.58542903679804	0.0260638925075013	SELENBP1
ENSG00000147202.17	-1.56888244437635	0.0260638925075013	DIAPH2
ENSG00000137285.9	1.80746598503393	0.0260638925075013	TUBB2B
ENSG00000213190.3	1.94308598075072	0.0261095084123007	MLLT11
ENSG00000184661.13	-1.76649777289103	0.0261234218611905	CDCA2
ENSG00000140451.12	-1.77393657698141	0.0261687836474177	PIF1
ENSG00000169139.11	-2.04150486277154	0.0261687836474177	UBE2V2
ENSG00000138678.10	-3.97108947181446	0.0262117485704185	GPAT3
ENSG00000109339.20	2.45351637643372	0.0262322193449517	MAPK10
ENSG00000014914.20	-1.80344386302109	0.0262322193449517	MTMR11
ENSG00000064218.4	3.23108459830785	0.0263974281348622	DMRT3
ENSG00000198435.3	-1.73987379660475	0.0264159248582434	NRARP
ENSG00000116183.10	-2.1681820935276	0.0264159248582434	PAPPA2
ENSG00000108639.7	-1.31326718749141	0.0264159248582434	SYNGR2
ENSG00000111412.5	1.25194859088135	0.0264394821121762	C12orf49
ENSG00000221968.8	-1.48360576399871	0.0264702520255529	FADS3
ENSG00000166136.15	1.23504478967226	0.0265023090502904	NDUFB8
ENSG00000077713.18	-2.10728406998653	0.0267746778423248	SLC25A43
ENSG00000187189.10	1.52186553843827	0.0267839934203344	TSPYL4
ENSG00000122592.7	1.82695275044393	0.0267839934203344	HOXA7
ENSG00000158402.18	-1.70338582982224	0.0269945821703205	CDC25C
ENSG00000148426.12	-2.23977741833262	0.0270120011332399	PROSER2
ENSG00000089818.17	1.50588833889738	0.0270845131015544	NECAP1
ENSG00000135903.18	-1.45862736970133	0.0272338543430016	PAX3
ENSG00000104643.9	1.27665453091449	0.0272587273875751	MTMR9
ENSG00000241634.1	-2.35368835475609	0.0274695233972814	ENSG00000241634
ENSG00000008300.16	1.12669254213721	0.0274695233972814	CELSR3
ENSG00000237172.3	-2.16195516521039	0.0275070282164131	B3GNT9
ENSG00000230461.8	2.33326264671685	0.0275548342886843	PROX1-AS1
ENSG00000114491.13	1.42441922850345	0.027578713962196	UMPS
ENSG00000163075.12	-2.67863224413472	0.0277091622325313	CFAP221
ENSG00000136213.9	2.56142675839726	0.0280184403766908	CHST12
ENSG00000111432.4	-1.4000518181395	0.0281429516718976	FZD10
ENSG00000103196.11	-2.56865266980939	0.0282093060711192	CRISPLD2
ENSG00000116497.17	-2.15495300176564	0.0282489470353702	S100PBP
ENSG00000144369.12	1.38465080965611	0.0282489470353702	FAM171B
ENSG00000126214.21	1.60882978479556	0.0283432150162043	KLC1
ENSG00000240849.10	1.15117587191498	0.0283584178338576	TMEM189
ENSG00000162300.11	1.91362930638321	0.0283584178338576	ZFPL1
ENSG00000079931.14	-2.21115909130232	0.0283659750545477	MOXD1
ENSG00000163145.12	-2.18118118503726	0.0284014640298676	C1QTNF7
ENSG00000176842.14	1.75059485917117	0.0284428893745011	IRX5
ENSG00000185761.10	-3.02851686056206	0.0284434479324705	ADAMTSL5
ENSG00000086848.14	2.7430005915264	0.0285537706187918	ALG9
ENSG00000018408.14	-1.7248987998379	0.0285566186668009	WWTR1
ENSG00000265148.5	2.04054850531456	0.0285886968959162	TSPOAP1-AS1
ENSG00000114405.10	2.00164179507425	0.0286059796395961	C3orf14
ENSG00000186815.12	-1.39688417230882	0.0286059796395961	TPCN1
ENSG00000109861.15	-1.78430689875851	0.0287360652593273	CTSC
ENSG00000154930.14	-2.17241206415264	0.0287902545659009	ACSS1
ENSG00000147324.10	1.25843486427316	0.0287932165412367	MFHAS1
ENSG00000198626.15	-1.71889968829481	0.0288324690896346	RYR2
ENSG00000125046.14	-1.8615468604329	0.0288708619044297	SSUH2
ENSG00000102981.9	1.55877681437803	0.0291052555040318	PARD6A
ENSG00000213949.8	-2.23932196058229	0.0291052555040318	ITGA1
ENSG00000007372.21	-2.03797773393077	0.0292582695756966	PAX6
ENSG00000214338.10	4.16821972378386	0.029321919596843	SOGA3
ENSG00000117691.9	-1.31936069970925	0.0295075625449714	NENF
ENSG00000121152.9	-1.55754897770904	0.0295075625449714	NCAPH
ENSG00000159884.11	2.54134073494404	0.0295425206013472	CCDC107
ENSG00000154920.14	-1.51764856703567	0.0295608960863481	EME1
ENSG00000085117.11	-2.01263440552759	0.0296324155582133	CD82
ENSG00000184254.16	-2.95243472710688	0.0296662411310583	ALDH1A3
ENSG00000152128.13	1.55254550115458	0.0297001776517256	TMEM163
ENSG00000141524.15	-2.79573045283252	0.0297804627387404	TMC6
ENSG00000196544.7	1.40310001925009	0.0297804627387404	BORCS6
ENSG00000103335.21	-2.19651951478098	0.0297804627387404	PIEZO1
ENSG00000283674.2	-1.80809180704702	0.0297804627387404	ENSG00000283674
ENSG00000204837.4	-3.90429915007786	0.029781639583018	FGF7P3
ENSG00000148158.16	1.37265571612603	0.0299631282128367	SNX30
ENSG00000188803.14	1.49449909624164	0.0300002575574562	SHISA6
ENSG00000060718.20	-1.83594041414467	0.0302113979922868	COL11A1
ENSG00000154553.13	-2.79567286235954	0.0302556000131923	PDLIM3
ENSG00000072571.19	-1.37151782824866	0.0303011792685237	HMMR
ENSG00000261409.1	-1.98732798090874	0.030381272591034	ENSG00000261409
ENSG00000115163.14	-1.73617438614993	0.030405635812994	CENPA
ENSG00000107864.14	1.67978241463344	0.0304608680878653	CPEB3
ENSG00000172915.18	1.17121502820908	0.0304608680878653	NBEA
ENSG00000109452.12	-1.77243519408654	0.030715832425264	INPP4B
ENSG00000235718.8	-2.10324105704373	0.0307600863510809	MFRP
ENSG00000138606.19	2.67224552426642	0.0307690576755303	SHF
ENSG00000223749.9	-2.25995950944297	0.0308186513547461	MIR503HG
ENSG00000261146.1	3.03103039036784	0.0308186513547461	ENSG00000261146
ENSG00000162728.4	1.62815401730537	0.0309042615431238	KCNJ9
ENSG00000124749.16	-2.13593490986193	0.0309042615431238	COL21A1
ENSG00000113721.13	-1.65576081583596	0.0309042615431238	PDGFRB
ENSG00000142798.17	-2.50319281513663	0.0309327436492237	HSPG2
ENSG00000144741.17	-1.44995737351468	0.0309327436492237	SLC25A26
ENSG00000100364.18	1.36301560970088	0.0309770450327408	KIAA0930
ENSG00000272502.1	-3.16858953595587	0.0310854070773558	ENSG00000272502
ENSG00000110324.10	3.92877502555713	0.0311267718624302	IL10RA
ENSG00000160293.16	2.55539510733914	0.0311267718624302	VAV2
ENSG00000130303.12	-2.07864133420622	0.0311320945684923	BST2
ENSG00000073849.14	1.23669027461615	0.0312670758701916	ST6GAL1
ENSG00000248540.2	2.56086646240007	0.0312670758701916	ENSG00000248540
ENSG00000243069.7	1.69880485308618	0.0312670758701916	ARHGEF26-AS1
ENSG00000162641.18	-3.85077247756502	0.0312751091398786	AKNAD1
ENSG00000026559.13	-1.5072106657602	0.0315064486826417	KCNG1
ENSG00000100105.17	1.19241247946581	0.0315317041412392	PATZ1
ENSG00000104998.3	-1.86198989198936	0.031583301099102	IL27RA
ENSG00000125257.13	-1.30595211113919	0.0317380040895808	ABCC4
ENSG00000092607.13	-1.81523232145276	0.0317691165138327	TBX15
ENSG00000183876.8	-2.09652892851074	0.0318711043186231	ARSI
ENSG00000151617.15	-2.36950183590445	0.0319443866299625	EDNRA
ENSG00000155792.9	-1.45397920792942	0.0319443866299625	DEPTOR
ENSG00000198399.14	-1.19908478805856	0.0322115750073317	ITSN2
ENSG00000101290.13	1.11457974552931	0.0323103593827648	CDS2
ENSG00000136560.13	1.45522316638757	0.0323103593827648	TANK
ENSG00000179532.12	-1.51846988649462	0.032320213390378	DNHD1
ENSG00000196510.12	1.20494222881393	0.032320213390378	ANAPC7
ENSG00000164692.17	-2.89952989806038	0.032320213390378	COL1A2
ENSG00000205730.6	-1.27157674856897	0.0324083268014088	ITPRIPL2
ENSG00000178234.12	1.4434700539636	0.0325629259376293	GALNT11
ENSG00000172014.12	-1.97676935045799	0.0326934730544737	ANKRD20A4
ENSG00000174500.12	-2.65451755573139	0.0327007377040361	GCSAM
ENSG00000148123.14	1.52682995389399	0.0328606477952404	PLPPR1
ENSG00000171476.21	-2.23694707553986	0.0328606477952404	HOPX
ENSG00000128052.8	-1.9739184009045	0.0328606477952404	KDR
ENSG00000184402.14	2.78105891570685	0.0329776366842038	SS18L1
ENSG00000008441.16	-2.85716636981555	0.0330895014127865	NFIX
ENSG00000133863.7	-1.51922582560952	0.0331813378304594	TEX15
ENSG00000089157.15	-1.06651202435526	0.0331911939522597	RPLP0
ENSG00000165633.12	-1.57639035108421	0.0331911939522597	VSTM4
ENSG00000106123.11	1.39175773641587	0.0332682211158972	EPHB6
ENSG00000267365.1	-2.09213788811279	0.0333139100828388	KCNJ2-AS1
ENSG00000183840.6	2.39871275391314	0.0334207868610577	GPR39
ENSG00000154975.13	-2.57890501767769	0.0334324443619863	CA10
ENSG00000174371.16	-1.54900534988883	0.0334324443619863	EXO1
ENSG00000110723.11	-2.27248246910419	0.0334324443619863	EXPH5
ENSG00000131015.4	4.42216717181523	0.0334364304205135	ULBP2
ENSG00000271776.1	1.45658403694048	0.0334474858466257	ENSG00000271776
ENSG00000228127.2	2.62792002712859	0.0334770528433031	LINC01649
ENSG00000206538.8	-2.51097606402185	0.0335275901532552	VGLL3
ENSG00000164076.16	1.51839924136824	0.033768670990584	CAMKV
ENSG00000146411.5	-1.59034860225742	0.0338032534737511	SLC2A12
ENSG00000078269.14	-1.84617602742072	0.0340065051477336	SYNJ2
ENSG00000279619.1	-3.06169910239074	0.0340117349004203	ENSG00000279619
ENSG00000115183.14	-1.37993576725573	0.0340353995630074	TANC1
ENSG00000166974.12	1.7052455425371	0.0340353995630074	MAPRE2
ENSG00000013810.18	-1.53378478949385	0.0340353995630074	TACC3
ENSG00000184313.19	-3.0524314688534	0.0340353995630074	MROH7
ENSG00000279369.1	1.48667649095828	0.0340353995630074	ENSG00000279369
ENSG00000197712.11	-1.79416738638213	0.0340353995630074	FAM114A1
ENSG00000138395.14	-3.39622108576218	0.0340353995630074	CDK15
ENSG00000129657.14	1.28385704754701	0.0340353995630074	SEC14L1
ENSG00000000971.15	-3.6736304515477	0.0340642340883446	CFH
ENSG00000174996.11	1.0930636589941	0.0341129419475009	KLC2
ENSG00000112562.18	-1.71081670371137	0.0341129419475009	SMOC2
ENSG00000136826.14	-2.17631316432826	0.0341547572779206	KLF4
ENSG00000205562.2	-2.59264820907956	0.0341547572779206	ENSG00000205562
ENSG00000131094.3	2.06277997688603	0.0342336158977482	C1QL1
ENSG00000139737.21	1.5052176418939	0.0342336158977482	SLAIN1
ENSG00000167394.12	1.26237020428449	0.0342336158977482	ZNF668
ENSG00000115194.10	1.65154742400519	0.0342336158977482	SLC30A3
ENSG00000139734.17	-1.84750236992733	0.0342562658568961	DIAPH3
ENSG00000050767.15	-2.38578534847465	0.0342770388550957	COL23A1
ENSG00000106546.12	-1.50383216451994	0.0344333071571814	AHR
ENSG00000095739.10	-1.24913230483584	0.0344750598830108	BAMBI
ENSG00000205856.3	-1.92380878927021	0.0345387352439351	C22orf42
ENSG00000079432.7	1.11119663354449	0.0345667744708267	CIC
ENSG00000136874.10	2.23672872237647	0.0347630080632615	STX17
ENSG00000137094.14	1.59437394831667	0.0347630080632615	DNAJB5
ENSG00000137693.13	-2.45409314481259	0.0353292089236058	YAP1
ENSG00000164683.16	-1.28199564632748	0.0353292089236058	HEY1
ENSG00000280339.1	-1.63421037441716	0.0353292089236058	ENSG00000280339
ENSG00000205309.13	2.00815247343718	0.0353878703271746	NT5M
ENSG00000256223.5	1.47360084091736	0.0353878703271746	ZNF10
ENSG00000280206.1	-1.60514679896285	0.0353878703271746	ENSG00000280206
ENSG00000109089.7	1.39732485297433	0.0357572040097004	CDR2L
ENSG00000137501.17	-1.50900327486066	0.0357572040097004	SYTL2
ENSG00000108309.13	1.22593384260562	0.0357572040097004	RUNDC3A
ENSG00000167779.7	-2.50345423657423	0.0357792159508782	IGFBP6
ENSG00000069011.15	-2.65692728848788	0.0358127648786328	PITX1
ENSG00000116147.16	-1.47767660668534	0.0359500136927643	TNR
ENSG00000132510.10	1.34775668885215	0.0359925036156254	KDM6B
ENSG00000100650.15	1.81943440795686	0.0360508569040863	SRSF5
ENSG00000102468.10	-2.52517808676233	0.0361298531729244	HTR2A
ENSG00000224568.1	-3.95560992492751	0.0361804621585125	LINC01886
ENSG00000232872.2	-2.41442718299513	0.036286606284805	CTAGE3P
ENSG00000130244.12	-2.22487134552322	0.0362965920650141	FAM98C
ENSG00000109674.3	-2.1998690553442	0.0363293257035209	NEIL3
ENSG00000103723.12	1.15597712660321	0.0363575076874301	AP3B2
ENSG00000144554.10	-1.41883839067721	0.0364180009816798	FANCD2
ENSG00000261707.1	-4.15998004963025	0.0365596662878903	ENSG00000261707
ENSG00000111737.11	1.15703975566202	0.0366329455499136	RAB35
ENSG00000092140.14	1.71206915933602	0.0366405302438951	G2E3
ENSG00000105642.15	1.30919801772239	0.0367757406542313	KCNN1
ENSG00000101187.15	-1.90246602988713	0.036856595214005	SLCO4A1
ENSG00000143476.17	-1.53023505355191	0.0369023003205981	DTL
ENSG00000163376.11	1.51538738452155	0.0369446154061334	KBTBD8
ENSG00000163623.9	2.45291101719787	0.0371433095660705	NKX6-1
ENSG00000018189.12	1.52833668190579	0.037147837089079	RUFY3
ENSG00000076382.16	-1.44661383569498	0.0371994069409125	SPAG5
ENSG00000250007.6	-3.80285050288059	0.0371994069409125	ENSG00000250007
ENSG00000068078.17	-1.42750458634045	0.0373128294636971	FGFR3
ENSG00000145919.10	2.13963952221432	0.0373128294636971	BOD1
ENSG00000162510.5	-2.37263448437735	0.0373128294636971	MATN1
ENSG00000110719.9	-2.09054982452344	0.0374695301186439	TCIRG1
ENSG00000198929.12	1.68625283061796	0.0375857438460555	NOS1AP
ENSG00000138160.5	-1.42138361798889	0.0376896152572128	KIF11
ENSG00000141424.12	1.14773414643979	0.0379573829059802	SLC39A6
ENSG00000196396.9	1.23131672428403	0.0379755741498017	PTPN1
ENSG00000172638.12	-2.28828592986376	0.0381986043383986	EFEMP2
ENSG00000164649.19	-1.1821690308954	0.0382047798586026	CDCA7L
ENSG00000272512.1	-1.56098267851521	0.038342141826066	ENSG00000272512
ENSG00000254377.5	1.81163065039363	0.0383798970439677	MIR124-2HG
ENSG00000227877.6	-2.51650445850439	0.0384025154211028	MRLN
ENSG00000204745.3	-2.31557998449229	0.0386380742782812	ENSG00000204745
ENSG00000112232.8	2.2328760075665	0.0386380742782812	KHDRBS2
ENSG00000198910.12	1.18049772999047	0.0387733697954887	L1CAM
ENSG00000235688.2	-2.2467214422573	0.0387908553399508	SNTG2-AS1
ENSG00000214415.3	2.68765173755613	0.038838200897731	GNAT3
ENSG00000158163.14	-1.44916408430815	0.0388504594387843	DZIP1L
ENSG00000171408.13	-3.70462145673877	0.0388828358837455	PDE7B
ENSG00000197496.5	-1.48054968676229	0.0389639350869294	SLC2A10
ENSG00000197457.9	1.29608887311736	0.0391057392774449	STMN3
ENSG00000143382.14	-1.908976627772	0.0391360823488358	ADAMTSL4
ENSG00000186907.7	1.28270293766553	0.0391438097170277	RTN4RL2
ENSG00000171219.8	-2.24234479113074	0.0391722193267349	CDC42BPG
ENSG00000127337.6	1.87770530939394	0.0392193738614469	YEATS4
ENSG00000235447.2	2.01518925814299	0.0392300118871237	TRAPPC13P1
ENSG00000149257.13	-1.53539352893907	0.0393366131219615	SERPINH1
ENSG00000204381.11	-2.27770309557389	0.0393366131219615	LAYN
ENSG00000121068.13	-2.59823230651836	0.0393579403181571	TBX2
ENSG00000279400.1	-2.02104340651596	0.0393824832469324	ENSG00000279400
ENSG00000099860.8	-2.07286541876963	0.0393824832469324	GADD45B
ENSG00000169515.5	-1.6505766406641	0.0393824832469324	CCDC8
ENSG00000163092.19	-3.05551320288774	0.0394782576238257	XIRP2
ENSG00000115268.9	-1.81221005146801	0.0395020681564002	RPS15
ENSG00000172575.11	-1.51074969117434	0.0398478341886575	RASGRP1
ENSG00000134369.15	1.27009619089335	0.0398478341886575	NAV1
ENSG00000223573.6	-1.71393431281044	0.0399022209124304	TINCR
ENSG00000224914.3	1.20614861891141	0.0400926155937688	LINC00863
ENSG00000205683.11	1.33043016093909	0.040207364704019	DPF3
ENSG00000188070.9	1.28180778543713	0.0402340923611432	C11orf95
ENSG00000102804.14	1.80562250395517	0.0402340923611432	TSC22D1
ENSG00000166851.14	-1.26494996268601	0.0402898325929956	PLK1
ENSG00000129654.7	1.26610153755567	0.0404399684953208	FOXJ1
ENSG00000137834.14	-1.88756517197807	0.0404889938162712	SMAD6
ENSG00000161888.11	-1.49165099098049	0.0405668386757055	SPC24
ENSG00000152154.10	1.10460556562183	0.0408302878404125	TMEM178A
ENSG00000135185.11	-1.38823292434575	0.0408302878404125	TMEM243
ENSG00000125246.15	-1.44972347529934	0.0412480381730976	CLYBL
ENSG00000129048.6	-2.81136543312223	0.0414138893867669	ACKR4
ENSG00000144118.13	1.30452342597526	0.0414138893867669	RALB
ENSG00000171124.12	-2.04846418612366	0.0415326028608644	FUT3
ENSG00000159166.13	-4.50633414353944	0.0416286935559544	LAD1
ENSG00000270055.1	-1.96286787926209	0.041788058650465	ENSG00000270055
ENSG00000090932.10	1.51183878319988	0.0420640944123983	ENSG00000090932
ENSG00000157227.12	-1.86434184606021	0.0421165159849641	MMP14
ENSG00000187605.15	1.23500251776008	0.0422423627831148	TET3
ENSG00000256124.5	1.95982372789419	0.0422423627831148	LINC01152
ENSG00000169446.5	1.34925587983275	0.0422423627831148	MMGT1
ENSG00000118193.11	-1.69006778325243	0.0422591055830258	KIF14
ENSG00000279117.1	1.23551583030573	0.0422591055830258	ENSG00000279117
ENSG00000170485.16	-4.11633620673943	0.0422929370445865	NPAS2
ENSG00000143384.12	3.22788201862019	0.0425267819078511	MCL1
ENSG00000186642.15	1.4936749086161	0.0428350795242765	PDE2A
ENSG00000163453.11	-2.3030624911316	0.042941961832982	IGFBP7
ENSG00000130758.7	1.19251168306791	0.0429775184372228	MAP3K10
ENSG00000163535.17	-1.21913405413988	0.0430078602472943	SGO2
ENSG00000178752.15	-2.07418412270809	0.0430261009103093	ERFE
ENSG00000183242.11	-2.86553263892268	0.0430261009103093	WT1-AS
ENSG00000139910.19	1.58626075240447	0.0431271331322756	NOVA1
ENSG00000071539.13	-1.5172444948106	0.0431271331322756	TRIP13
ENSG00000104967.6	1.4525936892761	0.0431271331322756	NOVA2
ENSG00000015592.16	1.7627327702703	0.0431271331322756	STMN4
ENSG00000140265.12	1.14610840980671	0.0431271331322756	ZSCAN29
ENSG00000124942.13	-2.09974995353415	0.0431271331322756	AHNAK
ENSG00000137393.9	-2.29821467022043	0.043245598516327	RNF144B
ENSG00000095777.14	-2.03183397015589	0.0433072700653933	MYO3A
ENSG00000169718.17	-1.74524876726197	0.0433934532588145	DUS1L
ENSG00000109738.10	-1.33799858042381	0.0435592709201516	GLRB
ENSG00000149557.12	1.17224337035639	0.0436009301314737	FEZ1
ENSG00000134758.13	1.08345444862578	0.0436523852729789	RNF138
ENSG00000035664.11	-1.88862787937255	0.0436939759088394	DAPK2
ENSG00000130830.14	1.97943042192532	0.0437532286336879	MPP1
ENSG00000061656.9	-2.35267947438392	0.0439176632807287	SPAG4
ENSG00000197168.11	-1.41988074897627	0.0439329901249632	NEK5
ENSG00000198478.7	1.39559089500634	0.0439329901249632	SH3BGRL2
ENSG00000138646.8	-4.51470318980815	0.0441276181593588	HERC5
ENSG00000243232.4	-1.82342453290652	0.0441276181593588	PCDHAC2
ENSG00000254768.5	1.8777224620959	0.0441276181593588	ENSG00000254768
ENSG00000131037.14	2.01785944096093	0.0441276181593588	EPS8L1
ENSG00000166847.9	1.7924934992114	0.0441276181593588	DCTN5
ENSG00000184160.7	-1.41533787652712	0.0441276181593588	ADRA2C
ENSG00000139946.9	1.3767451315743	0.0441276181593588	PELI2
ENSG00000106333.12	-1.58516337861219	0.0442214095775756	PCOLCE
ENSG00000237289.9	1.27835224195895	0.0442504366874212	CKMT1B
ENSG00000100605.16	-3.00424339531334	0.0442504366874212	ITPK1
ENSG00000160710.15	2.254221984075	0.0442622077951959	ADAR
ENSG00000172830.12	-2.26199272018334	0.0444293992452207	SSH3
ENSG00000103275.19	1.6441685509889	0.0445813263220962	UBE2I
ENSG00000109099.13	-1.54738615783685	0.0445813263220962	PMP22
ENSG00000170689.9	1.97803377830577	0.044589641082096	HOXB9
ENSG00000277200.1	1.40769122839792	0.0446442860217922	ENSG00000277200
ENSG00000137185.11	1.15987704355376	0.044913490709757	ZSCAN9
ENSG00000215861.5	-2.42340836158215	0.0451806704219661	ENSG00000215861
ENSG00000279348.1	1.39464313900285	0.0451806704219661	ENSG00000279348
ENSG00000146263.11	-1.18390892321844	0.0452314314363202	MMS22L
ENSG00000116649.9	1.44789806161421	0.0452314314363202	SRM
ENSG00000142856.16	-1.18944462295382	0.0452314314363202	ITGB3BP
ENSG00000142552.7	-1.71957255690857	0.0452314314363202	RCN3
ENSG00000154917.10	1.63298895538235	0.0453736703119923	RAB6B
ENSG00000177191.2	1.75148964058396	0.0456460233689785	B3GNT8
ENSG00000241956.9	-2.77257580033773	0.0458917732767409	ENSG00000241956
ENSG00000092820.17	1.37555532554322	0.0459090064044439	EZR
ENSG00000088756.12	-1.69160856457877	0.0460605496852456	ARHGAP28
ENSG00000140873.15	-2.73615674025692	0.0460605496852456	ADAMTS18
ENSG00000114646.9	-1.54333523278579	0.0462123805429466	CSPG5
ENSG00000272398.5	1.79518743352466	0.0463434561454242	CD24
ENSG00000196337.11	-1.94618709108606	0.046391206069147	CGB7
ENSG00000170734.11	-1.12581314389412	0.0464413260883051	POLH
ENSG00000137868.18	-1.33943374822094	0.0464741618150974	STRA6
ENSG00000205678.7	-2.67089283652148	0.046518664563065	TECRL
ENSG00000149636.15	-1.39653975447387	0.046850746486765	DSN1
ENSG00000109132.6	1.92178364409309	0.046850746486765	PHOX2B
ENSG00000049192.14	-1.19286594720826	0.0468981483454227	ADAMTS6
ENSG00000036672.15	-1.73254276469583	0.0469077448529783	USP2
ENSG00000116017.10	1.028471143592	0.0471060004613357	ARID3A
ENSG00000107738.19	-2.10778662245488	0.0471990144334007	VSIR
ENSG00000100504.16	-2.11137333182317	0.0471990144334007	PYGL
ENSG00000130787.13	1.94336342682926	0.0472571817458345	HIP1R
ENSG00000242540.2	1.51253449409711	0.0473853998945209	ENSG00000242540
ENSG00000167625.10	2.92279711868724	0.0473867500399871	ZNF526
ENSG00000074181.8	-1.8170516340108	0.0474025351036632	NOTCH3
ENSG00000163273.3	-1.36569955540628	0.0477099513173447	NPPC
ENSG00000169679.14	-1.45405472288587	0.0477448673856142	BUB1
ENSG00000168621.14	-2.18564434436909	0.0477648898275136	GDNF
ENSG00000163191.5	-2.1540761650273	0.0477961358617619	S100A11
ENSG00000197043.13	-1.58804002405964	0.0477961358617619	ANXA6
ENSG00000140534.13	-1.568749248257	0.0478646626526988	TICRR
ENSG00000129951.18	1.06758134235222	0.0478770235059829	PLPPR3
ENSG00000170871.11	1.23148794290318	0.0478770235059829	KIAA0232
ENSG00000248587.7	-1.75205687027801	0.0481293476415062	GDNF-AS1
ENSG00000279662.1	-2.71828844091393	0.0481301512827754	ENSG00000279662
ENSG00000176406.22	1.14129622706804	0.0481301512827754	RIMS2
ENSG00000102287.18	-1.58135313580327	0.0483313068897618	GABRE
ENSG00000122786.19	-1.13151224990849	0.0483523159144478	CALD1
ENSG00000072864.14	-1.23887515296304	0.0486093666248017	NDE1
ENSG00000013293.5	-1.32625139977736	0.0486987933572431	SLC7A14
ENSG00000006047.12	-1.52146542343556	0.0488467642948772	YBX2
ENSG00000186654.20	-1.24116280891356	0.0488467642948772	PRR5
ENSG00000107807.12	2.562892062138	0.0488747101962506	TLX1
ENSG00000282855.1	-5.28964652077639	0.0489239500807821	ENSG00000282855
ENSG00000268894.6	-3.31057327863776	0.0489239500807821	PLCE1-AS1
ENSG00000171241.8	-1.54326664614656	0.0490287894552459	SHCBP1
ENSG00000176463.13	-1.18489267214342	0.0491329313928916	SLCO3A1
ENSG00000196781.14	1.33391292904442	0.0493346027687473	TLE1
ENSG00000111728.10	1.30932772264665	0.0494450809977048	ST8SIA1
ENSG00000067057.16	-1.15137060473071	0.0494754368747264	PFKP
ENSG00000172403.10	-2.18988527393599	0.0495022909933525	SYNPO2
ENSG00000103978.15	-2.86935722342406	0.0495589738009736	TMEM87A
ENSG00000005513.9	-1.20493826129472	0.0495752861720509	SOX8
ENSG00000075340.22	1.34043265387558	0.0495752861720509	ADD2
ENSG00000005884.17	-1.56769015867032	0.0495752861720509	ITGA3
ENSG00000236156.2	-4.05876655578622	0.0495752861720509	CHCHD4P3
ENSG00000077238.13	-1.48706886321322	0.0496312203699687	IL4R
ENSG00000175356.12	-1.62667491133886	0.0496699551730062	SCUBE2
ENSG00000272933.1	1.12933405929634	0.0497248981587752	ENSG00000272933
ENSG00000245694.9	1.41422674714606	0.0497467745845528	CRNDE
ENSG00000213626.11	1.41256715875237	0.0498131918981284	LBH
ENSG00000123444.13	1.36573459522237	0.0498131918981284	KBTBD4
ENSG00000126787.12	-1.33077186685546	0.049896235495939	DLGAP5
ENSG00000137267.5	1.82769539198085	0.049936741963385	TUBB2A
ENSG00000236824.2	-1.19155330821378	0.0499714363254994	BCYRN1
ENSG00000248309.7	-2.16925063052424	0.0499714363254994	MEF2C-AS1
ENSG00000167378.8	1.12058286556157	0.0499714363254994	IRGQ
ENSG00000276337.1	-2.72906098876934	0.0500790654527936	ENSG00000276337
ENSG00000085433.15	1.56887743229974	0.0501162211914085	WDR47
ENSG00000101384.11	-1.04735415589145	0.0501162211914085	JAG1
ENSG00000139629.15	-3.54618406081726	0.0505772868548004	GALNT6
ENSG00000170075.8	-2.34863258280934	0.0505970005142806	GPR37L1
ENSG00000113140.10	-1.82938089743932	0.0505970005142806	SPARC
ENSG00000215630.6	-3.84375439627443	0.0507133591068333	GUSBP9
ENSG00000167552.13	1.67949533256365	0.0507792656007351	TUBA1A
ENSG00000117724.12	-1.29354202476006	0.0508687562705079	CENPF
ENSG00000174521.7	1.26658432685411	0.0509858336218531	TTC9B
ENSG00000167771.5	1.14434685763376	0.051026134946003	RCOR2
ENSG00000169213.6	1.38076582494314	0.0511700077536602	RAB3B
ENSG00000148737.16	-1.41046242899487	0.051284667755359	TCF7L2
ENSG00000196233.13	1.17927856555172	0.0516472047690205	LCOR
ENSG00000272267.2	1.6320360560966	0.0518447527757412	ENSG00000272267
ENSG00000125872.7	-2.67430429481105	0.0518447527757412	LRRN4
ENSG00000164116.16	-2.10981155545854	0.0518783907014717	GUCY1A1
ENSG00000184524.5	1.4367116589932	0.0518783907014717	CEND1
ENSG00000087266.15	2.06010808506427	0.0520526766276014	SH3BP2
ENSG00000091986.15	-1.57131614174832	0.052146777476156	CCDC80
ENSG00000055732.12	-2.38999439007152	0.0525808243068207	MCOLN3
ENSG00000158286.12	-1.90228576405682	0.0525819707329844	RNF207
ENSG00000186710.11	-3.89799601334627	0.0526150672971886	CFAP73
ENSG00000176371.13	1.10475837174342	0.0526835704299246	ZSCAN2
ENSG00000105204.13	1.13150048349341	0.0526835704299246	DYRK1B
ENSG00000048471.13	1.12774936131559	0.052738529959397	SNX29
ENSG00000272578.5	-6.0615030757363	0.0527479723377064	ENSG00000272578
ENSG00000227954.6	-2.60373557710283	0.0530042853635069	TARID
ENSG00000081148.11	1.9619264645744	0.0530097740570211	IMPG2
ENSG00000116793.15	1.0345402509301	0.0531269904029924	PHTF1
ENSG00000153982.10	1.21178029254014	0.0531799130568318	GDPD1
ENSG00000119686.9	-1.96049342037147	0.0531799130568318	FLVCR2
ENSG00000139438.5	1.66620259880755	0.0533330205594969	FAM222A
ENSG00000168916.15	1.02591784511528	0.0534173496055338	ZNF608
ENSG00000164023.14	-2.01461047250358	0.053583804934002	SGMS2
ENSG00000127415.12	-1.80401260715267	0.053739201563616	IDUA
ENSG00000114631.10	1.12531028395137	0.0537669063061296	PODXL2
ENSG00000014257.15	-4.40203533261228	0.0537669063061296	ACPP
ENSG00000250462.8	-2.53147997511212	0.0537669063061296	LRRC37BP1
ENSG00000089163.4	1.50986660326007	0.0537669063061296	SIRT4
ENSG00000113048.16	3.63407864656899	0.0537713452266579	MRPS27
ENSG00000185532.15	-1.52327513574195	0.0539067667926293	PRKG1
ENSG00000060709.14	1.13813172945702	0.0539158621649711	RIMBP2
ENSG00000116977.18	-2.4479204708939	0.0539158621649711	LGALS8
ENSG00000174348.13	-2.05172119579969	0.0540373156032515	PODN
ENSG00000267082.1	-2.74325365812125	0.0542427210136929	ENSG00000267082
ENSG00000143847.15	-1.19394803433269	0.0542823573190474	PPFIA4
ENSG00000069399.14	-1.57636794070823	0.0542823573190474	BCL3
ENSG00000140545.14	-2.22097128004157	0.0542959380918314	MFGE8
ENSG00000265190.6	-3.51916286359177	0.0542959380918314	ANXA8
ENSG00000176973.7	-1.29836028329699	0.0542959380918314	FAM89B
ENSG00000250543.1	5.3321461080568	0.0542959380918314	ENSG00000250543
ENSG00000057019.15	1.06461514432982	0.0542959380918314	DCBLD2
ENSG00000186377.7	-1.8475442015745	0.0544190913409668	CYP4X1
ENSG00000156858.11	1.22279876848124	0.0545293538259851	PRR14
ENSG00000124570.17	-1.68439470592248	0.0545783453338739	SERPINB6
ENSG00000165474.5	-3.50685346285581	0.0547541853237353	GJB2
ENSG00000102241.11	1.40539217453987	0.054761163461202	HTATSF1
ENSG00000184371.13	-1.40965165243566	0.0548671966221645	CSF1
ENSG00000167526.13	0.990752840863577	0.0548870888908744	RPL13
ENSG00000241484.9	-1.7668528313703	0.055019596377759	ARHGAP8
ENSG00000227906.7	2.70916101789864	0.0550692588676155	SNAP25-AS1
ENSG00000082701.14	1.32049980772965	0.0550991702102011	GSK3B
ENSG00000118263.14	1.38303879458386	0.0552315366060865	KLF7
ENSG00000082258.12	3.23858766960535	0.0553768060181889	CCNT2
ENSG00000166192.14	2.54331913981593	0.0559081688242635	SENP8
ENSG00000260807.6	-1.18421460394417	0.0559081688242635	ENSG00000260807
ENSG00000105419.17	1.0050448409169	0.0559866046810719	MEIS3
ENSG00000184113.9	1.7808128551441	0.0559866046810719	CLDN5
ENSG00000255372.1	2.02253523791966	0.0560375776500899	ENSG00000255372
ENSG00000002919.14	1.18546418867863	0.0560500661900179	SNX11
ENSG00000197872.11	1.40593879236093	0.0561801543561256	FAM49A
ENSG00000144583.4	1.52862266903559	0.0562106924472311	MARCH4
ENSG00000145920.14	1.85563861174094	0.0563970235885883	CPLX2
ENSG00000187498.14	-1.96291933696548	0.0563970235885883	COL4A1
ENSG00000151746.13	1.14153644861344	0.0566658473313921	BICD1
ENSG00000267199.1	-2.21821980579763	0.0567074031844926	ENSG00000267199
ENSG00000142197.12	1.1042921395557	0.0570455092030326	DOP1B
ENSG00000172164.13	-1.36592518402838	0.0573807948541566	SNTB1
ENSG00000136492.8	-1.40841421922054	0.0575240194574386	BRIP1
ENSG00000277739.1	-1.37134037234747	0.0575726997100882	ENSG00000277739
ENSG00000167434.9	-3.50297683019569	0.0575726997100882	CA4
ENSG00000184924.5	1.36132557444639	0.0576843187869733	PTRHD1
ENSG00000010932.16	-2.35712416444556	0.0576843187869733	FMO1
ENSG00000082438.15	-1.87816660609265	0.0576843187869733	COBLL1
ENSG00000274825.1	-3.22803844911219	0.0576843187869733	ENSG00000274825
ENSG00000129595.12	1.37597957061077	0.0576843187869733	EPB41L4A
ENSG00000237125.8	-2.34203627988288	0.0576843187869733	HAND2-AS1
ENSG00000138182.14	-1.27657907859648	0.0577447620684894	KIF20B
ENSG00000275038.1	1.51781787182674	0.0578752446122874	ENSG00000275038
ENSG00000268812.3	-3.41466268134056	0.0578752446122874	ENSG00000268812
ENSG00000164093.15	-2.45291087511885	0.0580045842287225	PITX2
ENSG00000071282.11	-1.76771888370221	0.0580442408100059	LMCD1
ENSG00000168685.14	-4.3718263509883	0.058129635592234	IL7R
ENSG00000147316.12	1.045470556337	0.0582038369754505	MCPH1
ENSG00000123901.8	1.60096626561054	0.0583556953149038	GPR83
ENSG00000278189.1	-1.37225822230862	0.0583556953149038	RNA5-8SN1
ENSG00000157613.10	-1.6958200479809	0.0583556953149038	CREB3L1
ENSG00000111341.9	-3.61344734727317	0.0583556953149038	MGP
ENSG00000163354.14	-2.07199710062364	0.0586289734269492	DCST2
ENSG00000177885.13	1.19473009092236	0.0587987447303497	GRB2
ENSG00000197822.10	-3.48166037734889	0.0589897121376246	OCLN
ENSG00000133055.8	-2.50032418284388	0.0590097486825777	MYBPH
ENSG00000166682.10	-1.83404391354288	0.0590097486825777	TMPRSS5
ENSG00000278404.1	1.95097792606677	0.0590097486825777	ENSG00000278404
ENSG00000171227.6	-1.89890397488842	0.0590797976539217	TMEM37
ENSG00000189129.13	-3.64063092242402	0.0590929762881571	PLAC9
ENSG00000127585.11	1.65545714569146	0.0590929762881571	FBXL16
ENSG00000136383.6	-1.62647650002594	0.0592181443866963	ALPK3
ENSG00000267731.1	-1.50430756294742	0.05923068251352	ENSG00000267731
ENSG00000166106.3	-1.92259786898798	0.05923068251352	ADAMTS15
ENSG00000013374.15	-1.31363278645767	0.0596073485152875	NUB1
ENSG00000064300.8	1.03120329594012	0.059683529717593	NGFR
ENSG00000110218.8	1.02011413356226	0.0598002050293733	PANX1
ENSG00000258289.8	1.11452255361568	0.0599294895971619	CHURC1
ENSG00000167280.16	1.25082113655254	0.0599631796193139	ENGASE
ENSG00000145431.10	-2.38748526972248	0.0599816714504296	PDGFC
ENSG00000135824.12	1.47523140221551	0.0599822298845358	RGS8
ENSG00000137573.13	-1.08741977748781	0.0599822298845358	SULF1
ENSG00000125354.22	1.17000097171889	0.0600731698235254	2006-09-01
ENSG00000250305.8	2.15237908431589	0.0606488109733249	TRMT9B
ENSG00000067842.17	-1.47730490065672	0.0608589619660254	ATP2B3
ENSG00000188739.14	1.13337663165363	0.0608852168214792	RBM34
ENSG00000135116.9	1.41851610751986	0.0608852168214792	HRK
ENSG00000104332.11	-1.07353204336392	0.0608852168214792	SFRP1
ENSG00000159216.18	-1.37171695818973	0.0609262137259583	RUNX1
ENSG00000139618.14	-1.33435484437407	0.0609262137259583	BRCA2
ENSG00000263934.4	-2.40246029409894	0.0609262137259583	SNORD3A
ENSG00000133265.10	1.05790328963893	0.0609262137259583	HSPBP1
ENSG00000189223.14	2.07370820352202	0.0609262137259583	PAX8-AS1
ENSG00000110195.12	-2.49818167203299	0.0609262137259583	FOLR1
ENSG00000151718.15	-1.1205529054588	0.0609262137259583	WWC2
ENSG00000138039.14	2.02904026072992	0.0609262137259583	LHCGR
ENSG00000142089.15	-1.60273508148702	0.0611553899519236	IFITM3
ENSG00000198088.10	-1.46580409725114	0.0611553899519236	NUP62CL
ENSG00000171246.5	1.09600263982643	0.0612217261119023	ENSG00000171246
ENSG00000249388.1	-1.58342708414847	0.0612217261119023	ENSG00000249388
ENSG00000196923.13	-1.0166899252125	0.0612217261119023	PDLIM7
ENSG00000070808.15	-1.33333340200254	0.0612284646908737	CAMK2A
ENSG00000090266.12	1.14075230190153	0.0612284646908737	NDUFB2
ENSG00000137817.16	1.38799777499132	0.0612523238732169	PARP6
ENSG00000109436.7	1.07660758814474	0.0614716501069449	TBC1D9
ENSG00000102384.13	-1.63497476848972	0.0614716501069449	CENPI
ENSG00000101680.14	-1.37688640417987	0.0614716501069449	LAMA1
ENSG00000280323.1	-3.56512376617122	0.0614716501069449	ENSG00000280323
ENSG00000066382.16	-1.38946942814291	0.0616855726282873	MPPED2
ENSG00000153246.12	-1.93829105682411	0.0619373840778584	PLA2R1
ENSG00000113966.9	1.94112173146428	0.0619373840778584	ARL6
ENSG00000242028.6	-2.12498402053268	0.061982201812469	HYPK
ENSG00000188643.10	-1.9279866917717	0.0621249995843727	S100A16
ENSG00000084731.14	1.51204004041112	0.0623982786905338	KIF3C
ENSG00000136451.8	1.1310749307552	0.0624855361159595	VEZF1
ENSG00000215769.8	1.12162757464252	0.0626676856193371	ARHGAP27P1-BPTFP1-KPNA2P3
ENSG00000125733.17	-1.21827198979069	0.0626749874692178	TRIP10
ENSG00000279204.1	1.54679203294735	0.0626749874692178	ENSG00000279204
ENSG00000118137.9	-2.41183893734367	0.0626749874692178	APOA1
ENSG00000100033.16	-1.94023035081389	0.0626749874692178	PRODH
ENSG00000259642.2	1.22075506196294	0.0627203874048624	ST20-AS1
ENSG00000181408.3	-2.35839699084995	0.0627377489906273	UTS2R
ENSG00000181381.13	-2.30131273603872	0.0627405384697662	DDX60L
ENSG00000138675.16	-1.69456711088147	0.0627620798260389	FGF5
ENSG00000127311.9	-1.19054169321852	0.0628799417116282	HELB
ENSG00000169692.12	-1.34342049544189	0.062958456443323	AGPAT2
ENSG00000171877.20	1.33277854908456	0.0630494055317909	FRMD5
ENSG00000261582.1	-2.47556949429972	0.0630494055317909	ENSG00000261582
ENSG00000075643.5	-1.97124664672955	0.0630494055317909	MOCOS
ENSG00000106665.15	1.09298221435019	0.0630494055317909	CLIP2
ENSG00000175175.5	1.37976940051891	0.0630494055317909	PPM1E
ENSG00000070501.11	1.2638297594968	0.0631005776615153	POLB
ENSG00000149380.11	-2.42340624785479	0.0631506739159917	P4HA3
ENSG00000260118.1	2.23521336836795	0.0633135470647292	ENSG00000260118
ENSG00000258818.3	-1.23043509069781	0.0633135470647292	RNASE4
ENSG00000114200.9	-1.40408873580153	0.0633643982332364	BCHE
ENSG00000132199.18	-1.41223902678263	0.0638982283004331	ENOSF1
ENSG00000196756.11	-1.36484766500017	0.0640198575791624	SNHG17
ENSG00000178999.12	-1.54259755905538	0.0640198575791624	AURKB
ENSG00000275215.1	-1.36691193055606	0.0640198575791624	RNA5-8SN3
ENSG00000166446.14	1.31862346965819	0.0640470119812213	CDYL2
ENSG00000140511.11	-1.94346511674242	0.0640934609619838	HAPLN3
ENSG00000157450.15	1.11824133392895	0.0641798659233519	RNF111
ENSG00000164465.18	-1.19635097714109	0.064271509482162	DCBLD1
ENSG00000135932.10	1.30907288201658	0.0643445698099323	CAB39
ENSG00000235609.7	1.0988490336433	0.0643445698099323	ENSG00000235609
ENSG00000157005.3	1.39629266815048	0.0644068946673329	SST
ENSG00000130518.16	1.20926290911855	0.0648034782246183	IQCN
ENSG00000183762.12	-1.04460463285144	0.06482195736391	KREMEN1
ENSG00000196739.14	-1.64017032902899	0.0648248166692361	COL27A1
ENSG00000137198.9	-2.198441741926	0.0648248166692361	GMPR
ENSG00000276234.4	2.38462631884124	0.0649905654806853	TADA2A
ENSG00000167470.12	1.04384563795625	0.0650101956623872	MIDN
ENSG00000278233.1	-1.36473376775433	0.0650729315491697	RNA5-8SN2
ENSG00000131196.17	-1.42573003060488	0.0652121282938082	NFATC1
ENSG00000137563.11	-1.57314338743668	0.0657574408666267	GGH
ENSG00000125531.6	1.97034188147374	0.0658408945498699	FNDC11
ENSG00000240583.11	-2.63766526402927	0.0658408945498699	AQP1
ENSG00000130589.16	1.54366640298899	0.0658408945498699	HELZ2
ENSG00000108179.13	-2.60879629350987	0.0658408945498699	PPIF
ENSG00000163995.19	1.30130388420923	0.0658408945498699	ABLIM2
ENSG00000187134.13	1.21528730186705	0.0658408945498699	AKR1C1
ENSG00000141338.13	-3.16999155810152	0.0658408945498699	ABCA8
ENSG00000144655.14	-1.42931026017178	0.0658408945498699	CSRNP1
ENSG00000146425.10	2.52262621824752	0.0658408945498699	DYNLT1
ENSG00000164237.8	-1.42672926667772	0.0658464638083578	CMBL
ENSG00000163009.8	-1.99694782433356	0.0658464638083578	ENSG00000163009
ENSG00000140743.7	-2.9768844865384	0.0658752478910217	ENSG00000140743
ENSG00000234961.1	-1.03499551093307	0.0660610215603173	ENSG00000234961
ENSG00000134917.9	-3.44216625579431	0.0661168419438928	ADAMTS8
ENSG00000198513.11	1.55546312931722	0.0662129137580054	ATL1
ENSG00000168056.15	-1.86060579235915	0.0664024729063045	LTBP3
ENSG00000100003.17	-1.57360396673972	0.0666414598528166	SEC14L2
ENSG00000260566.2	1.29505167978408	0.0668274919219166	ENSG00000260566
ENSG00000102385.12	-1.18443653835145	0.066925988780621	DRP2
ENSG00000186056.9	-2.52129347064782	0.0671465991802138	MATN1-AS1
ENSG00000179915.22	-1.19772133165611	0.0671465991802138	NRXN1
ENSG00000111077.17	-1.78850761478354	0.0673191809299959	TNS2
ENSG00000130147.15	1.08133405615043	0.0673687102969258	SH3BP4
ENSG00000089685.14	-1.23398303832247	0.0673812848420847	BIRC5
ENSG00000269974.1	-3.71490492896879	0.0673812848420847	ENSG00000269974
ENSG00000264364.2	1.72402104653544	0.0673812848420847	DYNLL2
ENSG00000255471.1	-2.07055686517706	0.0673812848420847	ENSG00000255471
ENSG00000280061.1	-1.30766362039871	0.0673812848420847	ENSG00000280061
ENSG00000128591.15	-1.74191226029708	0.0673812848420847	FLNC
ENSG00000176387.6	1.18721843519251	0.0673812848420847	HSD11B2
ENSG00000133661.15	-3.36073261571474	0.0678411334775916	SFTPD
ENSG00000188763.4	-1.30978119484782	0.0679378309460152	FZD9
ENSG00000129534.13	-1.38926622488286	0.0679514786913832	MIS18BP1
ENSG00000142627.12	-1.30859298737576	0.0679514786913832	EPHA2
ENSG00000168993.14	1.57865373737456	0.0681235762853083	CPLX1
ENSG00000146918.19	-1.36570813336429	0.0681235762853083	NCAPG2
ENSG00000158321.15	1.16622781136948	0.0681235762853083	AUTS2
ENSG00000233589.1	-3.59731036459476	0.0681271755003439	ENSG00000233589
ENSG00000099960.12	-2.73990865194918	0.0682324580085013	SLC7A4
ENSG00000118407.14	-1.26061549286249	0.0682402793090063	FILIP1
ENSG00000266369.1	-2.21310177984754	0.0682402793090063	ENSG00000266369
ENSG00000100644.16	1.54959163911992	0.068302316579081	HIF1A
ENSG00000169432.14	-1.2139332988259	0.0684490296105829	SCN9A
ENSG00000167900.11	-1.42487722687682	0.0688587959225199	TK1
ENSG00000178904.18	3.14078194216926	0.0688587959225199	DPY19L3
ENSG00000151615.3	1.85755067173376	0.0688587959225199	POU4F2
ENSG00000180660.7	1.80602480747463	0.0688587959225199	MAB21L1
ENSG00000113739.10	-1.49629412102765	0.0688587959225199	STC2
ENSG00000186716.20	1.09100927152237	0.068862399232919	BCR
ENSG00000044524.10	-1.07181077501476	0.0689429081812889	EPHA3
ENSG00000147684.7	1.20569102096654	0.0690051773219259	NDUFB9
ENSG00000174804.3	-1.42019493534037	0.0690969255016358	FZD4
ENSG00000077264.14	-1.49835350654012	0.0690969255016358	PAK3
ENSG00000048140.17	1.00798826863121	0.0691599374279897	TSPAN17
ENSG00000174307.6	-1.77277111689818	0.0691634056541085	PHLDA3
ENSG00000120549.17	-1.79199016489291	0.0693464181584816	KIAA1217
ENSG00000078687.17	1.0623686396101	0.0696998237610098	TNRC6C
ENSG00000205795.4	-3.39535805585215	0.0699104024182017	CYS1
ENSG00000196526.10	1.03745403383391	0.0699651222951449	AFAP1
ENSG00000162733.16	-1.71316802409855	0.0700580432414948	DDR2
ENSG00000273312.2	-3.23339776424074	0.0700580432414948	ENSG00000273312
ENSG00000282872.1	2.68890241817761	0.0701833688355568	C1orf232
ENSG00000205038.11	-2.42218170010234	0.0702053476290497	PKHD1L1
ENSG00000082074.15	-4.28388634864372	0.0702541419580585	FYB1
ENSG00000079393.20	-3.50864172234926	0.0703996726648512	DUSP13
ENSG00000151491.12	-1.20324352841406	0.0704566527256843	EPS8
ENSG00000170456.15	1.08979116727527	0.070515917874636	DENND5B
ENSG00000187098.14	-2.0322810484981	0.070523294531693	MITF
ENSG00000127588.4	2.20337674719704	0.070523294531693	GNG13
ENSG00000178233.17	1.28326139016835	0.0709523414371736	TMEM151B
ENSG00000143933.16	1.57770795644396	0.0709553335469712	CALM2
ENSG00000245532.7	-1.49884858092289	0.0709553335469712	NEAT1
ENSG00000136111.12	-1.11823958420938	0.0709553335469712	TBC1D4
ENSG00000185909.14	1.06331341454303	0.0710931532125535	KLHDC8B
ENSG00000224957.5	-3.52167020639398	0.0711780889046072	LINC01266
ENSG00000260816.2	-1.6208743855276	0.071247805845519	ENSG00000260816
ENSG00000271860.6	-2.14930544241811	0.071247805845519	ENSG00000271860
ENSG00000259155.2	-4.40230085450267	0.071247805845519	ENSG00000259155
ENSG00000013619.13	-1.45050820271623	0.0712481709515939	MAMLD1
ENSG00000148773.13	-1.42002402028808	0.0713320974893916	MKI67
ENSG00000198523.5	-2.98574352665264	0.0713320974893916	PLN
ENSG00000284642.1	1.06406011469813	0.0713350883051791	ENSG00000284642
ENSG00000128683.13	1.60743684933894	0.0713350883051791	GAD1
ENSG00000174939.10	1.07294977328875	0.0713356191255371	ASPHD1
ENSG00000117625.13	-1.39682716564732	0.0713356191255371	RCOR3
ENSG00000217653.1	-4.26247776126688	0.071388037136628	ENSG00000217653
ENSG00000150594.6	-1.28455480963615	0.071388037136628	ADRA2A
ENSG00000112655.15	-1.31303443105028	0.071388037136628	PTK7
ENSG00000162591.15	-1.49921835363831	0.0715359197266421	MEGF6
ENSG00000161048.11	-2.27915329239817	0.0715666729663602	NAPEPLD
ENSG00000143321.18	1.3777362086281	0.0716946961156814	HDGF
ENSG00000163638.13	-1.94199049721801	0.07176685677647	ADAMTS9
ENSG00000152952.11	-1.26799292686967	0.072158023988176	PLOD2
ENSG00000100968.13	-1.36997248601648	0.0722376527735929	NFATC4
ENSG00000178202.12	-1.44149477943629	0.0725340801046012	POGLUT3
ENSG00000074416.13	-1.65352349064864	0.0725770537284106	MGLL
ENSG00000072401.14	1.34871701202668	0.0725770537284106	UBE2D1
ENSG00000135409.10	-3.45936094258235	0.0725770537284106	AMHR2
ENSG00000184368.15	1.21560134744296	0.0725770537284106	MAP7D2
ENSG00000135736.5	-1.45251041874391	0.0728165404915977	CCDC102A
ENSG00000135926.14	-2.18914323570868	0.0730073780588707	TMBIM1
ENSG00000144824.20	-1.49856455562412	0.073074247861237	PHLDB2
ENSG00000139547.7	-1.68845540471245	0.0730880011494382	RDH16
ENSG00000146147.14	-2.4637954327715	0.0731990316808754	MLIP
ENSG00000107968.9	-1.19377569433063	0.0731990316808754	MAP3K8
ENSG00000213782.7	-2.79081472612134	0.0732668334246599	DDX47
ENSG00000230630.4	-1.47536440770378	0.0732782261529372	DNM3OS
ENSG00000135678.11	-2.20516564877618	0.0732782261529372	CPM
ENSG00000115361.7	-3.72366607575796	0.0733964229473474	ACADL
ENSG00000182326.14	-1.42969243837958	0.0733964229473474	C1S
ENSG00000004776.12	-3.56324664708053	0.0734750176314176	HSPB6
ENSG00000159433.11	-1.00107938270877	0.0736821001151848	STARD9
ENSG00000100628.11	-2.33812900192888	0.0737792041920279	ASB2
ENSG00000034053.14	1.14926907613124	0.0738413555000568	APBA2
ENSG00000114107.8	-1.08423950948574	0.0741668851782256	CEP70
ENSG00000100027.14	1.06186452529261	0.0745954726453742	YPEL1
ENSG00000100418.7	1.0766654267647	0.0745954726453742	DESI1
ENSG00000148798.10	1.90847676339707	0.0745954726453742	INA
ENSG00000066654.13	2.02854693309239	0.0746118502030211	THUMPD1
ENSG00000147471.11	2.57812411670829	0.0746166214377969	PLPBP
ENSG00000107262.19	1.48530178024467	0.0746202813682021	BAG1
ENSG00000171777.15	-3.59372430180238	0.0746954317010167	RASGRP4
ENSG00000134250.19	-1.80135524384136	0.0747273653957872	NOTCH2
ENSG00000112139.14	1.12449952051092	0.0749581531352046	MDGA1
ENSG00000089225.19	-3.37536326842811	0.0749581531352046	TBX5
ENSG00000280322.1	-4.1946665504002	0.0749581531352046	ENSG00000280322
ENSG00000135842.16	-1.76801497635997	0.0749581531352046	FAM129A
ENSG00000130559.18	1.09793857136957	0.075054265253761	CAMSAP1
ENSG00000076716.8	-1.33922965724057	0.0752813506899597	GPC4
ENSG00000253457.2	1.67734059768534	0.0752836684927935	SMIM18
ENSG00000104142.10	1.03495784566982	0.0752836684927935	VPS18
ENSG00000171823.6	1.11733247637315	0.0754943813263814	FBXL14
ENSG00000115365.11	-2.79285559992373	0.0755114579880934	LANCL1
ENSG00000118855.18	1.16952897933753	0.0755114579880934	MFSD1
ENSG00000135363.11	1.30597014535504	0.0755278961150394	LMO2
ENSG00000119397.16	-1.02811285301131	0.0755278961150394	CNTRL
ENSG00000073803.13	1.11013721857914	0.0755278961150394	MAP3K13
ENSG00000114857.17	-1.50440686374084	0.075579968640405	NKTR
ENSG00000110514.19	0.968416461176191	0.0756263615045415	MADD
ENSG00000230002.2	-1.66695056903864	0.0756263615045415	ALMS1-IT1
ENSG00000171956.6	-1.5208790330512	0.0758463917019444	FOXB1
ENSG00000178927.17	1.03687061195385	0.0758734814219896	CYBC1
ENSG00000132849.19	-1.1697414805639	0.0759367776055075	PATJ
ENSG00000260917.1	1.12801696687012	0.0759367776055075	ENSG00000260917
ENSG00000185201.16	-1.49313129859296	0.0760743024461953	IFITM2
ENSG00000282164.2	1.65823089735426	0.0762337971405442	PEG13
ENSG00000108684.14	-1.54990262872228	0.0766514021768104	ASIC2
ENSG00000088766.11	-1.22744416376154	0.0768794267537608	CRLS1
ENSG00000229544.8	2.20400609326256	0.0770345168840399	NKX1-2
ENSG00000100242.15	1.52172598467807	0.0771033994229631	SUN2
ENSG00000123329.17	-3.53003276237869	0.0774031946332229	ARHGAP9
ENSG00000005243.9	-2.16414005790131	0.0774759564207996	COPZ2
ENSG00000166313.18	1.22977034490819	0.0776439741951854	APBB1
ENSG00000160201.11	-2.82922917119713	0.0777176880090436	U2AF1
ENSG00000163888.3	1.55412627413042	0.0777925624799128	CAMK2N2
ENSG00000187860.10	1.58682703396375	0.0778013567917065	CCDC157
ENSG00000145386.9	-1.19509908508184	0.077814625331937	CCNA2
ENSG00000174799.10	-1.44794768071945	0.0778279992939501	CEP135
ENSG00000078399.17	2.01855997396825	0.0778279992939501	HOXA9
ENSG00000233396.7	1.46833862580064	0.0779184598579467	LINC01719
ENSG00000134690.10	-1.4018988673166	0.0780214473387461	CDCA8
ENSG00000123933.16	1.05020701696297	0.0782398276299872	MXD4
ENSG00000146555.18	1.06907534396799	0.0782561505602746	SDK1
ENSG00000104064.16	1.03143237525221	0.0784000587229378	GABPB1
ENSG00000146376.10	-1.50858925827175	0.0784000587229378	ARHGAP18
ENSG00000065485.19	-1.73759190216254	0.0784000587229378	PDIA5
ENSG00000168071.21	-1.39952579947104	0.0785258915020213	CCDC88B
ENSG00000137571.10	1.02553085519218	0.0788655223449534	SLCO5A1
ENSG00000280219.1	-2.0412290907336	0.0790863300488455	ENSG00000280219
ENSG00000130598.15	-5.91490761461155	0.0790863300488455	TNNI2
ENSG00000134532.15	1.23735346881879	0.0791005511062689	SOX5
ENSG00000119283.15	1.48072231745344	0.0791005511062689	TRIM67
ENSG00000143850.13	1.09635732426353	0.0791432794352794	PLEKHA6
ENSG00000213931.5	7.47088204443618	0.0792321533212554	HBE1
ENSG00000070882.12	-1.08554789237122	0.0793349865818923	OSBPL3
ENSG00000198909.7	1.75778878415916	0.0793349865818923	MAP3K3
ENSG00000172380.5	-1.57378186358154	0.0793349865818923	GNG12
ENSG00000184434.7	-2.25669936907224	0.0793737157352846	LRRC19
ENSG00000111046.3	-1.92505651210719	0.0794044172815649	MYF6
ENSG00000119508.17	1.32029412177227	0.0794044172815649	NR4A3
ENSG00000204347.3	1.62808688115172	0.0794628009831765	BTBD17
ENSG00000228824.6	-2.90813727550703	0.0800587013841344	MIR4500HG
ENSG00000143028.8	-2.61972832459854	0.0801919986798938	SYPL2
ENSG00000185275.6	1.55815551309596	0.0802698890534136	CD24P4
ENSG00000103034.14	1.20641585066519	0.080558527975406	NDRG4
ENSG00000164976.8	-1.45740230038882	0.0806205753963635	MYORG
ENSG00000003137.8	-1.48043825576789	0.0806623806147735	CYP26B1
ENSG00000187800.13	-1.48943472007942	0.0807228473487473	PEAR1
ENSG00000228727.8	-2.1265553831257	0.0808142495888153	SAPCD1
ENSG00000197301.7	-2.10852246045991	0.0808605172483972	HMGA2-AS1
ENSG00000243566.6	-2.86755327631394	0.0808605172483972	UPK3B
ENSG00000125810.9	1.72721792756485	0.0812285740797238	CD93
ENSG00000135083.14	1.21335907053452	0.0812285740797238	CCNJL
ENSG00000112414.14	-2.38297547651857	0.0812482322756261	ADGRG6
ENSG00000111057.10	-1.93960536165791	0.0813332010640114	KRT18
ENSG00000175093.4	1.39026976216223	0.0813332010640114	SPSB4
ENSG00000172936.12	1.20139849195944	0.0813332010640114	MYD88
ENSG00000196542.8	1.73326823342497	0.0813583432598384	SPTSSB
ENSG00000155158.20	-1.06352461052265	0.0815740501291409	TTC39B
ENSG00000123200.16	0.938275044762046	0.081668005225232	ZC3H13
ENSG00000168904.14	1.16864299116321	0.081668005225232	LRRC28
ENSG00000176533.12	1.19863737468811	0.0819706185990978	GNG7
ENSG00000100426.6	1.04266402233699	0.0819706185990978	ZBED4
[truncated: 28,361 more rows]

## Sheet: D8-D30
	log2FoldChange	padj	HGNC
ENSG00000109063.14	-9.67156240171812	7.26258298439579e-61	MYH3
ENSG00000125633.10	-7.27490674182459	6.84557834239081e-50	CCDC93
ENSG00000174705.12	-5.76752848731321	6.79567237079066e-45	SH3PXD2B
ENSG00000171951.4	-6.80513241807097	4.06298356549102e-43	SCG2
ENSG00000120251.18	-8.38213891620805	2.08321523799925e-41	GRIA2
ENSG00000092054.12	-9.06310274611595	6.84228758416772e-36	MYH7
ENSG00000136531.15	-6.49924157429391	1.08511098399038e-35	SCN2A
ENSG00000100095.18	-5.15448606377353	2.11076158377007e-35	SEZ6L
ENSG00000137168.7	5.80874254075683	7.4170804062523e-35	PPIL1
ENSG00000165970.11	-8.7315966309474	5.34217442377986e-34	SLC6A5
ENSG00000044524.10	-4.60838653492178	8.50088981751096e-34	EPHA3
ENSG00000173210.19	-5.96487758566274	8.5584465580737e-34	ABLIM3
ENSG00000185739.13	-7.74651636610213	3.27167456383899e-32	SRL
ENSG00000159248.4	-7.05373058377123	1.48022128896645e-31	GJD2
ENSG00000105251.10	-5.14276623292835	1.89007369757068e-31	SHD
ENSG00000132872.11	-6.04545707137542	5.06648220538722e-31	SYT4
ENSG00000134049.5	-7.15439267544029	2.53750440149572e-30	IER3IP1
ENSG00000165556.9	5.97769355916037	2.53750440149572e-30	CDX2
ENSG00000180209.11	-7.4507577936078	7.87346806154798e-30	MYLPF
ENSG00000205403.12	-7.79198907274109	9.81123417658329e-30	CFI
ENSG00000111843.13	5.41722139861622	2.5493695212821e-29	TMEM14C
ENSG00000198336.9	-6.596170285062	8.55811054115152e-29	MYL4
ENSG00000102109.8	-6.13224056344596	4.13493639672223e-28	PCSK1N
ENSG00000258947.6	-6.29350993989808	4.15488679875661e-28	TUBB3
ENSG00000122180.4	-8.13058411304892	5.24009366019471e-28	MYOG
ENSG00000018236.14	-5.93649552282459	5.24009366019471e-28	CNTN1
ENSG00000153253.16	-4.2874711926226	7.31475418333416e-28	SCN3A
ENSG00000178904.18	4.57677956257934	1.21788985156871e-27	DPY19L3
ENSG00000005108.15	-4.51118369727535	1.69708338474637e-27	THSD7A
ENSG00000187634.11	-5.93994497004457	1.69708338474637e-27	SAMD11
ENSG00000172995.16	-8.02013413902431	1.95910008721478e-27	ARPP21
ENSG00000230630.4	-5.00281596574908	3.13146602538947e-27	DNM3OS
ENSG00000177842.11	5.41865668298099	1.38396774889034e-26	ZNF620
ENSG00000077522.12	-7.00561882895739	2.14966641448608e-26	ACTN2
ENSG00000182175.13	4.14328519497803	2.25918168147099e-26	RGMA
ENSG00000125878.6	4.38107148054074	7.35661161925677e-26	TCF15
ENSG00000115593.14	-5.97077103051481	1.02846094579469e-25	SMYD1
ENSG00000101605.12	-7.51954221154459	1.16342436737167e-25	MYOM1
ENSG00000183091.19	-6.87524100661369	1.16342436737167e-25	NEB
ENSG00000118729.11	-7.44378378333199	1.2028585994066e-25	CASQ2
ENSG00000143632.14	-4.18127875555415	1.37673479401218e-25	ACTA1
ENSG00000005102.12	4.14275704268891	1.43333220700958e-25	MEOX1
ENSG00000131914.10	4.21709190551989	2.76254143871957e-25	LIN28A
ENSG00000172403.10	-5.34350434859107	2.96843832659098e-25	SYNPO2
ENSG00000152578.12	-4.60951760181376	8.22416716990358e-25	GRIA4
ENSG00000102003.10	-5.39467197830923	9.75400169443417e-25	SYP
ENSG00000170162.13	-6.493835575411	1.01807996558705e-24	VGLL2
ENSG00000255248.7	-3.78924705006732	1.19321907575973e-24	MIR100HG
ENSG00000198794.11	-4.94177953628473	2.53389595608532e-24	SCAMP5
ENSG00000091664.7	-5.64607683525548	3.67112406039359e-24	SLC17A6
ENSG00000205922.4	-5.88435822437756	5.22158044160541e-24	ENSG00000205922
ENSG00000155097.11	4.19591384431047	9.89322102323554e-24	ATP6V1C1
ENSG00000105409.16	-5.00451971646739	1.60097346359262e-23	ATP1A3
ENSG00000175426.10	-4.46151860849418	1.68754440537429e-23	PCSK1
ENSG00000140090.17	-6.25290345252714	4.38524323040829e-23	SLC24A4
ENSG00000178860.8	-5.65684374490031	1.13170517723661e-22	MSC
ENSG00000166111.9	-5.57229175241948	1.26868593785607e-22	SVOP
ENSG00000104879.4	-8.9590492416514	1.42658682857095e-22	CKM
ENSG00000116147.16	-5.95739714880871	3.83643280852303e-22	TNR
ENSG00000113971.19	-4.75292651183972	4.89246767443725e-22	NPHP3
ENSG00000112936.18	-6.3017664091348	5.60807139940907e-22	C7
ENSG00000171812.12	-6.30591088840772	7.62039649404671e-22	COL8A2
ENSG00000185615.15	-6.08017116365113	1.19704665235963e-21	PDIA2
ENSG00000148200.16	3.43074926781256	1.41267255094432e-21	NR6A1
ENSG00000198211.8	15.2349379118499	1.54473569937405e-21	ENSG00000198211
ENSG00000167178.15	-4.38193928278907	1.70498990970558e-21	ISLR2
ENSG00000230910.2	-5.44685940821079	2.68600308543452e-21	ENSG00000230910
ENSG00000198597.8	-5.18013159308431	3.29398457893085e-21	ZNF536
ENSG00000147862.15	-3.7606230141714	3.38671321688482e-21	NFIB
ENSG00000181291.7	-3.96758162416823	3.86472405765336e-21	TMEM132E
ENSG00000134548.9	4.62449872958698	5.25910373572201e-21	SPX
ENSG00000099260.10	-4.89204503051728	8.61982570854246e-21	PALMD
ENSG00000077274.8	-4.64625230425867	1.04243586954612e-20	CAPN6
ENSG00000049245.12	3.55013602809245	1.11830908027358e-20	VAMP3
ENSG00000223764.2	-4.09527371094175	2.04348812420609e-20	LINC02593
ENSG00000153037.13	-5.75107576361595	2.04348812420609e-20	SRP19
ENSG00000186487.17	-6.58232209370919	2.47624439522517e-20	MYT1L
ENSG00000165973.18	-6.03125443897166	2.47624439522517e-20	NELL1
ENSG00000144218.18	-3.85111980950962	2.80057829001728e-20	AFF3
ENSG00000166448.14	-4.36012474304858	3.41739775936426e-20	TMEM130
ENSG00000067798.14	-4.02504831575475	1.15370290387838e-19	NAV3
ENSG00000115221.10	-7.06182402263123	1.58858680288334e-19	ITGB6
ENSG00000133020.4	-15.001479439458	1.67037566840021e-19	MYH8
ENSG00000173673.7	5.18675072644184	2.01171183761523e-19	HES3
ENSG00000166317.11	-4.85907163245201	2.01171183761523e-19	SYNPO2L
ENSG00000101204.16	-6.06098997958694	2.05062555893221e-19	CHRNA4
ENSG00000168530.15	-14.4920513067119	3.29734908833487e-19	MYL1
ENSG00000154736.5	-4.05180925656931	5.8072181538035e-19	ADAMTS5
ENSG00000172399.5	-7.1251666220173	6.0749324152907e-19	MYOZ2
ENSG00000164398.12	-5.05157070688422	7.13335414196292e-19	ACSL6
ENSG00000140323.5	-4.63055071294598	8.17167262713508e-19	DISP2
ENSG00000184226.14	-4.16751255566997	1.29747418522274e-18	PCDH9
ENSG00000174748.18	4.9306173098778	2.01418257955511e-18	RPL15
ENSG00000162599.15	-3.78865123704287	2.01418257955511e-18	NFIA
ENSG00000184144.11	-3.5199112250873	2.2397070936326e-18	CNTN2
ENSG00000118432.12	-4.51762540182479	2.2397070936326e-18	CNR1
ENSG00000147471.11	3.83216354428179	2.45996632617245e-18	PLPBP
ENSG00000196150.13	4.12696208762381	2.60203428225859e-18	ZNF250
ENSG00000178235.7	-4.21521159639389	2.83981586639899e-18	SLITRK1
ENSG00000166257.8	-4.20277345826168	3.49359600724844e-18	SCN3B
ENSG00000166450.12	3.73223590234051	3.90251572331903e-18	PRTG
ENSG00000170500.12	-4.23901009034306	4.42651540119382e-18	LONRF2
ENSG00000177238.13	-6.00796544020324	4.73941299663963e-18	TRIM72
ENSG00000172260.14	-3.90905849685057	5.64916802956751e-18	NEGR1
ENSG00000150275.17	-4.47557221538872	6.82584987986042e-18	PCDH15
ENSG00000117394.20	3.23864126716173	1.66315328941446e-17	SLC2A1
ENSG00000129009.12	-3.42186171568966	1.70361127026681e-17	ISLR
ENSG00000122367.19	-4.14139308716737	1.74885879520872e-17	LDB3
ENSG00000133055.8	-10.5599902859807	2.6854508579038e-17	MYBPH
ENSG00000109991.8	-3.67400699956545	3.69703097968316e-17	P2RX3
ENSG00000187957.7	-4.10471760597911	5.16139731847991e-17	DNER
ENSG00000212719.10	3.6574239514404	6.95422747930753e-17	C17orf51
ENSG00000175084.11	-5.95869262939301	6.96610893537162e-17	DES
ENSG00000183715.13	-4.08342701602528	9.06102552137872e-17	OPCML
ENSG00000176956.12	-4.55584140597916	1.02713855674587e-16	LY6H
ENSG00000196218.12	-4.57271430710361	1.03849798508411e-16	RYR1
ENSG00000179292.4	-7.39423324048931	1.19966767142044e-16	TMEM151A
ENSG00000244270.1	5.39188390660515	1.27865506538004e-16	RPL32P29
ENSG00000186854.10	4.55573735343337	1.35324668638898e-16	TRABD2A
ENSG00000108309.13	-3.97392693750694	1.3925970239112e-16	RUNDC3A
ENSG00000183960.8	-3.44168696340348	1.9392548897806e-16	KCNH8
ENSG00000186897.4	-5.73864716590623	2.07795599572776e-16	C1QL4
ENSG00000113722.16	6.22445750942266	2.08138515133161e-16	CDX1
ENSG00000204366.3	7.04810676738923	2.53943759204615e-16	ZBTB12
ENSG00000053372.4	4.2039739258734	2.90865237505166e-16	MRTO4
ENSG00000089199.9	-3.97313999724682	3.0738885299969e-16	CHGB
ENSG00000170624.13	-4.5992239736382	3.2793102355875e-16	SGCD
ENSG00000120729.9	-10.0570435232145	3.2793102355875e-16	MYOT
ENSG00000134817.10	4.29056990789752	3.5276595180536e-16	APLNR
ENSG00000152954.11	-5.05555028250686	3.89171292801677e-16	NRSN1
ENSG00000157103.10	-4.12570732645504	3.93043713582205e-16	SLC6A1
ENSG00000122176.10	3.43755379807464	4.58930475719688e-16	FMOD
ENSG00000105048.16	-4.05423248308358	4.74440176041002e-16	TNNT1
ENSG00000082258.12	3.88366238997602	4.85707081508769e-16	CCNT2
ENSG00000280234.1	-5.72078018987497	4.92428151138123e-16	ENSG00000280234
ENSG00000180875.4	-4.42494621645497	5.83810462824198e-16	GREM2
ENSG00000196091.13	-6.96917478028632	7.32460026654657e-16	MYBPC1
ENSG00000145681.10	3.05971854028422	7.32460026654657e-16	HAPLN1
ENSG00000162631.18	-4.37637149250651	8.81021624582399e-16	NTNG1
ENSG00000251022.6	-4.22820854209169	9.10790870361557e-16	THAP9-AS1
ENSG00000124743.5	-4.2109488853432	1.04223150107584e-15	KLHL31
ENSG00000105696.8	-3.48335375466935	1.05006217246808e-15	ENSG00000105696
ENSG00000122641.10	-4.51522998319958	1.06701032542103e-15	INHBA
ENSG00000168843.13	-4.07846161362312	1.22546154395613e-15	FSTL5
ENSG00000054356.13	-3.92664766594333	1.37469412457692e-15	PTPRN
ENSG00000142661.18	-5.69046747303074	1.52894909430405e-15	MYOM3
ENSG00000149972.10	-6.08324971546184	1.53464590443395e-15	CNTN5
ENSG00000172346.14	-3.3703101656212	1.53464590443395e-15	CSDC2
ENSG00000169271.2	-9.83114917430052	1.61793865472388e-15	HSPB3
ENSG00000138435.15	-5.46494292221616	1.7293922691926e-15	CHRNA1
ENSG00000114854.7	-13.207385294815	2.1203218977821e-15	TNNC1
ENSG00000239887.4	3.28490824162326	2.14186393176016e-15	C1orf226
ENSG00000107372.12	3.22664164029107	2.29031250665143e-15	ZFAND5
ENSG00000115266.11	-3.0865452257695	2.60551419998767e-15	APC2
ENSG00000119283.15	-6.40421646563389	2.99123518788763e-15	TRIM67
ENSG00000173698.17	-4.60758276602913	3.44964647742097e-15	ADGRG2
ENSG00000197616.11	-6.9167374943397	3.93593963514743e-15	MYH6
ENSG00000227128.4	-4.14565172528228	4.11778815737876e-15	LBX1-AS1
ENSG00000183317.16	-4.83363908464578	4.1355956830876e-15	EPHA10
ENSG00000129152.3	-12.8502089349447	4.69416843300766e-15	MYOD1
ENSG00000177301.14	-3.99978038622895	4.7203452593108e-15	KCNA2
ENSG00000151617.15	-3.20463945574389	4.88985774202687e-15	EDNRA
ENSG00000101210.10	-6.45773150089354	5.20360257771967e-15	EEF1A2
ENSG00000164287.12	-4.48802778412186	5.20360257771967e-15	CDC20B
ENSG00000136842.13	-5.29198527837967	5.97803638432665e-15	TMOD1
ENSG00000143847.15	-3.03640128437695	6.01449499880085e-15	PPFIA4
ENSG00000169432.14	-3.6574687629082	6.16785929767611e-15	SCN9A
ENSG00000166482.11	-3.14896356278017	6.80001442055803e-15	MFAP4
ENSG00000135902.9	-6.11656933396181	8.35039677623087e-15	CHRND
ENSG00000254656.1	-4.38924958349159	8.62716958646858e-15	RTL1
ENSG00000101470.9	-13.3180013332981	9.28254952707374e-15	TNNC2
ENSG00000275410.4	4.09753285168291	1.0275003821748e-14	HNF1B
ENSG00000198216.10	-3.29809752698906	1.12674298137437e-14	CACNA1E
ENSG00000152583.12	-3.41719409698834	1.2117521838284e-14	SPARCL1
ENSG00000151320.10	-4.23625070308329	1.2206176190858e-14	AKAP6
ENSG00000280061.1	-5.54008249396581	1.58424625122261e-14	ENSG00000280061
ENSG00000106809.10	-5.89766389963533	1.72558739183936e-14	OGN
ENSG00000163380.15	-12.6470031040831	2.01119257785813e-14	LMOD3
ENSG00000116254.17	-3.97641386293428	2.07017667913893e-14	CHD5
ENSG00000135127.11	-3.21670059975814	2.66849192792263e-14	BICDL1
ENSG00000253661.1	-4.66699152594428	2.69097312496104e-14	ZFHX4-AS1
ENSG00000121440.14	-3.16800130633728	2.93124356928767e-14	PDZRN3
ENSG00000122012.13	-4.09675762059302	3.22982910270728e-14	SV2C
ENSG00000146005.3	-3.90182525365771	3.30784795435393e-14	PSD2
ENSG00000172508.10	-4.35403291428002	3.33449275489684e-14	CARNS1
ENSG00000149792.8	-4.01334293533232	3.40956580530554e-14	MRPL49
ENSG00000145949.9	-4.8126644995957	3.75046235010486e-14	MYLK4
ENSG00000165548.10	-3.3360992248796	4.01980823810568e-14	TMEM63C
ENSG00000132854.18	-3.45792411577986	4.89647931926236e-14	KANK4
ENSG00000171189.17	-3.68679929978891	5.10615448781744e-14	GRIK1
ENSG00000124225.15	-3.76153810541869	5.10615448781744e-14	PMEPA1
ENSG00000171992.12	-3.00475528667144	5.31122872738985e-14	SYNPO
ENSG00000174521.7	-4.96434999608596	5.4771254168e-14	TTC9B
ENSG00000184584.12	-5.17482147746706	6.28754544434206e-14	TMEM173
ENSG00000259974.2	3.46720048885369	7.30860867186938e-14	LINC00261
ENSG00000123572.16	-3.84823590149341	7.34268959522187e-14	NRK
ENSG00000154330.12	-3.56528427707219	8.37332969299308e-14	PGM5
ENSG00000119314.15	-4.11537075328154	8.41706829509024e-14	PTBP3
ENSG00000176046.8	-7.06296681687872	9.02871633103884e-14	NUPR1
ENSG00000117009.11	-7.11834417250671	9.84473108427788e-14	KMO
ENSG00000171385.9	-4.31262687365895	1.06243407823534e-13	KCND3
ENSG00000170276.5	-5.76253339500221	1.17122611105955e-13	HSPB2
ENSG00000182870.12	-4.70687590388098	1.17874658817609e-13	GALNT9
ENSG00000170464.9	-3.41686606727822	1.21760969271818e-13	DNAJC18
ENSG00000160201.11	-3.26092061354341	1.23249616975347e-13	U2AF1
ENSG00000184206.11	-4.03623225149852	1.23396964044453e-13	GOLGA6L4
ENSG00000164440.14	-4.65147946376495	1.48541261075013e-13	TXLNB
ENSG00000132932.16	-4.15655053593873	1.55685773247786e-13	ATP8A2
ENSG00000145919.10	3.25130483612061	1.55685773247786e-13	BOD1
ENSG00000101892.11	-12.3631207726749	1.71053769754258e-13	ATP1B4
ENSG00000015592.16	-5.79263512657333	1.87322012773217e-13	STMN4
ENSG00000245526.10	-5.34105000041949	1.90691436557934e-13	LINC00461
ENSG00000157890.17	-5.11199478454602	1.90691436557934e-13	MEGF11
ENSG00000128606.12	-2.97825886685482	2.51209831238073e-13	LRRC17
ENSG00000153956.15	-4.05933678310815	2.69935265098896e-13	CACNA2D1
ENSG00000176692.5	3.05012814397289	2.71674874177387e-13	FOXC2
ENSG00000179776.17	3.92929901165821	2.81367545618774e-13	CDH5
ENSG00000175161.13	-4.40185429084513	2.94687469654925e-13	CADM2
ENSG00000169116.11	-3.39980681117435	4.46481801013173e-13	PARM1
ENSG00000173641.17	-4.37345131747959	4.46481801013173e-13	HSPB7
ENSG00000226887.7	4.23410284135924	4.48474829679025e-13	ERVMER34-1
ENSG00000159251.6	-5.29679411492678	4.90577354502529e-13	ACTC1
ENSG00000274012.1	-3.50986869687329	6.27543163281549e-13	RN7SL2
ENSG00000101489.19	-3.94244303139115	6.66968744883459e-13	CELF4
ENSG00000188385.11	-4.24344328100385	7.41901011841638e-13	JAKMIP3
ENSG00000132680.10	2.95192779147764	7.71925602273571e-13	KHDC4
ENSG00000125851.9	-4.17826941494044	8.00024240698925e-13	PCSK2
ENSG00000145604.15	2.7165333001301	8.22975888983469e-13	SKP2
ENSG00000261678.2	-3.969189578852	9.29937360253974e-13	SCRT1
ENSG00000157445.14	-4.46465946581951	9.33637395881316e-13	CACNA2D3
ENSG00000070601.9	-4.88798580755902	9.50352966276466e-13	FRMPD1
ENSG00000058335.15	-4.39845194523692	9.61281047913036e-13	RASGRF1
ENSG00000183023.18	-2.81626553572887	9.86444162727408e-13	SLC8A1
ENSG00000130595.18	-12.2676193855727	9.9063205023727e-13	TNNT3
ENSG00000127743.5	-7.58739014122336	1.12882566451946e-12	IL17B
ENSG00000136450.12	-2.82286766346523	1.42349074348926e-12	SRSF1
ENSG00000122861.15	3.00117482983492	1.56096002875859e-12	PLAU
ENSG00000151892.14	-2.69801869869193	1.60783515509783e-12	GFRA1
ENSG00000143858.11	-3.54046204231025	1.66808398567691e-12	SYT2
ENSG00000139973.16	-3.99501770352581	1.67002859562029e-12	SYT16
ENSG00000174460.3	-5.19009933581551	1.67223696985926e-12	ZCCHC12
ENSG00000058404.19	-3.75303100586143	1.94139050558986e-12	CAMK2B
ENSG00000156959.8	-4.51981067021708	1.98874408310033e-12	LHFPL4
ENSG00000178401.14	-4.2705385234566	2.02329379260067e-12	DNAJC22
ENSG00000239474.6	-5.10904549254067	2.14129084929904e-12	KLHL41
ENSG00000185052.11	-3.14636799085645	2.21441986978554e-12	SLC24A3
ENSG00000165730.14	2.89586399336854	2.45258737365848e-12	STOX1
ENSG00000111799.20	-2.80032879278669	2.5061810962104e-12	COL12A1
ENSG00000198759.11	-3.76078836572074	2.76812650586407e-12	EGFL6
ENSG00000106819.11	-5.99767011624677	3.13687623401326e-12	ASPN
ENSG00000168509.19	-6.993625066991	3.19454098798585e-12	HJV
ENSG00000145920.14	-4.4679504377772	3.57781382299091e-12	CPLX2
ENSG00000108828.15	2.97249317843134	4.23047434761386e-12	VAT1
ENSG00000103056.11	-3.07177483927734	4.37396504601782e-12	SMPD3
ENSG00000166147.13	-3.26496719371856	4.50061901397576e-12	ENSG00000166147
ENSG00000181072.11	-5.35608559592459	4.66403948854293e-12	CHRM2
ENSG00000262655.3	2.79330217699838	5.51561457002621e-12	SPON1
ENSG00000087589.16	-4.91865210101651	6.3763483429877e-12	CASS4
ENSG00000146006.7	-4.84271922933246	6.45614303034037e-12	LRRTM2
ENSG00000157005.3	-3.9505541126665	6.55190222499865e-12	SST
ENSG00000104435.13	-4.6880109643002	6.62422631879712e-12	STMN2
ENSG00000153266.12	4.1664335386349	7.97978816472091e-12	FEZF2
ENSG00000133980.4	4.71376091454832	8.13535679327798e-12	VRTN
ENSG00000263740.2	-3.33368918499698	8.14637387127751e-12	RN7SL4P
ENSG00000153786.12	-2.97231486893556	8.54472319598902e-12	ZDHHC7
ENSG00000138650.8	-2.91191873956262	8.54472319598902e-12	PCDH10
ENSG00000091482.5	-11.3374243130238	8.80260052392948e-12	SMPX
ENSG00000184402.14	2.74287925390998	8.85534520146274e-12	SS18L1
ENSG00000008441.16	-6.05299343872273	1.01967623639271e-11	NFIX
ENSG00000262481.5	6.23508863774211	1.13627612036238e-11	TMEM256-PLSCR3
ENSG00000124194.16	-3.41455730677958	1.40774225319024e-11	GDAP1L1
ENSG00000265142.8	-4.55723872470853	1.47414125853894e-11	MIR133A1HG
ENSG00000013293.5	-3.815534774051	1.57132790399052e-11	SLC7A14
ENSG00000175356.12	3.32769055824579	1.61490900188893e-11	SCUBE2
ENSG00000152944.8	2.83379138801211	1.65239227893889e-11	MED21
ENSG00000147573.16	-4.33801857183274	1.75424853850785e-11	TRIM55
ENSG00000198910.12	-2.92061974364725	1.84502360020175e-11	L1CAM
ENSG00000072182.12	-3.38002981951214	1.88001809488681e-11	ASIC4
ENSG00000273066.5	11.3314137474939	1.94014593212964e-11	ENSG00000273066
ENSG00000167619.11	-3.45040437577793	1.95805207986976e-11	TMEM145
ENSG00000133454.15	-11.4024892119678	2.00872405333875e-11	MYO18B
ENSG00000138347.15	-11.5711015573854	2.32599355519866e-11	MYPN
ENSG00000162630.5	-3.22299933103637	2.77378840507552e-11	B3GALT2
ENSG00000143171.12	-4.59744358961125	2.80966943325799e-11	RXRG
ENSG00000185352.8	-4.2609351694383	2.8372588419549e-11	HS6ST3
ENSG00000118473.21	-3.8369560667968	2.83981262563751e-11	SGIP1
ENSG00000108823.15	-5.25632766571331	3.07608981697901e-11	SGCA
ENSG00000145642.11	11.4606832866489	3.9123841016721e-11	SHISAL2B
ENSG00000141668.9	-4.16527598736939	4.02498753244557e-11	CBLN2
ENSG00000184305.14	-5.36088135183839	4.16646778402983e-11	CCSER1
ENSG00000184347.14	-2.61808288942555	4.2319319100222e-11	SLIT3
ENSG00000151025.9	-4.47283594985857	4.34644374325725e-11	GPR158
ENSG00000132522.15	4.07356725643058	4.45930319251742e-11	GPS2
ENSG00000089169.14	-11.6890183547601	4.87683301775802e-11	RPH3A
ENSG00000119699.7	-3.34643980452806	4.99547286759202e-11	TGFB3
ENSG00000240303.7	-3.27962388763287	4.99547286759202e-11	ACAD11
ENSG00000197576.13	-3.30069586178166	5.55096555024354e-11	HOXA4
ENSG00000130598.15	-11.1465476267554	6.40396893290037e-11	TNNI2
ENSG00000196811.11	-4.56311793174258	6.58274635164534e-11	CHRNG
ENSG00000135218.17	-5.82254603151258	7.5915457126075e-11	CD36
ENSG00000152377.13	-3.2226395473362	7.95253359396234e-11	SPOCK1
ENSG00000179059.9	3.6610437244676	8.28255184811198e-11	ZFP42
ENSG00000101160.13	3.30345004042172	8.32171215241443e-11	CTSZ
ENSG00000153820.12	-11.1212507402164	8.32171215241443e-11	SPHKAP
ENSG00000265735.2	-2.93593715921665	9.39080444868369e-11	RN7SL5P
ENSG00000155265.10	-4.79470362325824	1.1040748985629e-10	GOLGA7B
ENSG00000144406.18	-2.82679048059616	1.17965467993755e-10	UNC80
ENSG00000102878.16	-5.26503025167601	1.1964661230613e-10	HSF4
ENSG00000169330.8	-2.77836310476754	1.3280902661093e-10	MINAR1
ENSG00000185567.6	-2.69225382086339	1.34233405357267e-10	AHNAK2
ENSG00000164122.8	-11.0118243566627	1.45747584886342e-10	ASB5
ENSG00000184343.10	-7.38566404546114	1.45747584886342e-10	SRPK3
ENSG00000162188.5	-4.18382314945795	1.65610961374447e-10	GNG3
ENSG00000081248.10	-11.0014473471338	1.68200002071764e-10	CACNA1S
ENSG00000186648.14	-3.21360625407717	1.78350419253826e-10	CARMIL3
ENSG00000168779.19	-5.44003113986476	1.8795799862921e-10	SHOX2
ENSG00000273604.1	3.06595116930536	1.88516452093084e-10	EPOP
ENSG00000168671.9	3.51319669387796	2.12966421174666e-10	UGT3A2
ENSG00000187838.16	-10.6978345918488	2.18284536502161e-10	PLSCR3
ENSG00000136274.8	-2.95168756355581	2.1875705581488e-10	NACAD
ENSG00000110076.18	-2.86368646896355	2.27576428058445e-10	NRXN2
ENSG00000178568.14	-3.2063678890319	2.34663740048648e-10	ERBB4
ENSG00000204291.10	-3.24091979400008	2.50898261919183e-10	COL15A1
ENSG00000176884.14	-4.37266236952024	2.62665095249962e-10	GRIN1
ENSG00000092964.17	3.33402314448011	2.8978598517577e-10	DPYSL2
ENSG00000260903.2	-2.91774543785434	2.98142763520067e-10	XKR7
ENSG00000092820.17	2.71084261859453	3.08311820810826e-10	EZR
ENSG00000121104.7	2.80135367855857	3.31381091845664e-10	FAM117A
ENSG00000243207.6	10.7054882270815	3.47718417199299e-10	PPAN-P2RY11
ENSG00000154975.13	-7.77294015851318	4.08507167140777e-10	CA10
ENSG00000112183.14	-2.99948404759234	4.15790621137282e-10	RBM24
ENSG00000135439.11	-3.18251985183316	4.24110943285833e-10	AGAP2
ENSG00000186868.15	-4.36745026670544	4.5000128422401e-10	MAPT
ENSG00000101115.12	2.61519220533778	4.522398764248e-10	SALL4
ENSG00000278709.1	-4.44456629517238	5.20147082269843e-10	NKILA
ENSG00000234511.8	-10.5917843543543	5.42313897956057e-10	C5orf58
ENSG00000113389.15	-3.23678722636384	5.83372836963193e-10	NPR3
ENSG00000100097.11	-2.81211484045535	5.87140076699918e-10	LGALS1
ENSG00000107929.14	-2.65358435273175	6.1230179721093e-10	LARP4B
ENSG00000005981.12	-10.8761123897357	6.27245182923208e-10	ASB4
ENSG00000163092.19	-10.665433498318	6.27245182923208e-10	XIRP2
ENSG00000073282.12	-4.69444730435939	7.07395133299993e-10	TP63
ENSG00000177679.15	-3.0752245271747	7.07395133299993e-10	SRRM3
ENSG00000173020.10	-2.5849959980969	7.15701830262768e-10	GRK2
ENSG00000170791.17	2.74379678922441	7.15701830262768e-10	CHCHD7
ENSG00000161671.16	-4.27290252478999	7.40246329626688e-10	EMC10
ENSG00000186340.14	-3.37144869116274	7.43020922827156e-10	THBS2
ENSG00000268575.1	10.8210664545086	8.12337686689488e-10	ENSG00000268575
ENSG00000206579.8	-3.45717930079347	8.58637529937547e-10	XKR4
ENSG00000116983.12	-4.69354185887813	9.19472471096828e-10	HPCAL4
ENSG00000250049.5	-7.87606683448337	9.60582284990801e-10	ENSG00000250049
ENSG00000091879.13	2.70063834205078	9.7567921384993e-10	ANGPT2
ENSG00000147223.5	6.75059346733341	9.87227473217265e-10	RIPPLY1
ENSG00000035687.9	2.88710268529497	9.93879518002432e-10	ADSS
ENSG00000171303.6	-4.41494523226409	1.0229497918876e-09	KCNK3
ENSG00000187134.13	-2.92737463715385	1.05274697491668e-09	AKR1C1
ENSG00000129514.5	2.87052221482889	1.31596711570934e-09	FOXA1
ENSG00000145242.13	-8.23520209268735	1.31657146665617e-09	EPHA5
ENSG00000165917.9	-10.3645711351532	1.49777194353822e-09	RAPSN
ENSG00000142556.18	-2.86613624970138	1.63276197122617e-09	ZNF614
ENSG00000144191.11	-4.29127893542512	1.69385215889334e-09	CNGA3
ENSG00000261529.1	-5.70920334564373	1.8285009343824e-09	ENSG00000261529
ENSG00000120094.6	2.99318151128431	1.83644359554291e-09	HOXB1
ENSG00000079841.18	-3.64448642522562	1.8529756140238e-09	RIMS1
ENSG00000164326.4	-10.2853613646598	1.90008541381163e-09	CARTPT
ENSG00000135472.8	-3.56524177008614	1.92674092799983e-09	FAIM2
ENSG00000117228.9	-4.24901620063373	2.03231805302601e-09	GBP1
ENSG00000175264.7	-3.24553478946267	2.11631914789439e-09	CHST1
ENSG00000147481.14	-5.24155433864376	2.18010012860602e-09	SNTG1
ENSG00000159239.13	-5.93276862394351	2.18010012860602e-09	ENSG00000159239
ENSG00000171517.5	3.50141180072879	2.18010012860602e-09	LPAR3
ENSG00000120903.12	-4.38081459456246	2.20446277428876e-09	CHRNA2
ENSG00000128045.6	2.27555901456315	2.28908186294137e-09	RASL11B
ENSG00000113763.10	-4.04592650052509	2.29501676079075e-09	UNC5A
ENSG00000130477.15	-3.49227543119451	2.39726415646523e-09	UNC13A
ENSG00000173452.13	-4.18114178657201	2.41110740126428e-09	TMEM196
ENSG00000197959.13	-4.40953860863199	2.47807235337912e-09	DNM3
ENSG00000170290.3	-6.20077622125398	2.52240591336479e-09	SLN
ENSG00000186439.12	-5.00341774335737	2.56431063736469e-09	TRDN
ENSG00000100302.6	-4.23656512375268	2.5701385029404e-09	RASD2
ENSG00000178171.10	-3.96123313330387	2.73309950052765e-09	AMER3
ENSG00000221866.9	-3.09279321110371	2.91398215615129e-09	PLXNA4
ENSG00000109846.7	-4.13598451767494	3.00293517752019e-09	CRYAB
ENSG00000164061.4	-2.60535675981759	3.04419293242674e-09	BSN
ENSG00000273238.2	-5.74253300567443	3.05386227739022e-09	TMEM271
ENSG00000102683.7	-3.78127675495098	3.33884189825184e-09	SGCG
ENSG00000087085.13	-2.64143609597865	3.4191512108319e-09	ACHE
ENSG00000240563.1	3.14944775676729	3.72974379598389e-09	L1TD1
ENSG00000129910.7	-4.38442979073892	4.00283303131681e-09	CDH15
ENSG00000153714.5	-2.85675617180831	4.16465335664526e-09	LURAP1L
ENSG00000078814.15	-4.23232404570931	4.50521213467663e-09	MYH7B
ENSG00000072195.14	-2.33782618389644	4.50521213467663e-09	SPEG
ENSG00000135298.13	-3.43332852750481	4.74269276650869e-09	ADGRB3
ENSG00000189136.8	-4.18058694461962	4.7496129709804e-09	UBE2Q2P1
ENSG00000155657.26	-4.4061830413164	4.78066718881569e-09	TTN
ENSG00000121316.10	3.31945717108573	5.18832223707888e-09	PLBD1
ENSG00000283515.1	10.2589105648038	5.28744553657034e-09	ENSG00000283515
ENSG00000138078.15	-3.27566691307019	5.44857667615152e-09	PREPL
ENSG00000168675.18	-3.51241513682309	5.62722933862887e-09	LDLRAD4
ENSG00000276168.1	-3.17505651796013	5.90429857967871e-09	RN7SL1
ENSG00000171408.13	-3.60044057363489	6.6118596582697e-09	PDE7B
ENSG00000254377.5	-2.51814592275179	6.69742735563713e-09	MIR124-2HG
ENSG00000115232.13	-3.5202091462414	6.9993045696864e-09	ITGA4
ENSG00000073331.17	-3.33676178578526	7.0388148076218e-09	ALPK1
ENSG00000136928.6	-3.67651539966569	7.23501063407131e-09	GABBR2
ENSG00000156876.9	3.08116601119247	7.33842554511112e-09	SASS6
ENSG00000124701.5	-3.56914435371774	7.34469336155357e-09	APOBEC2
ENSG00000105649.9	-4.34427067311404	7.39891840776776e-09	RAB3A
ENSG00000136235.15	-10.2309598064001	7.4295613642955e-09	GPNMB
ENSG00000183833.16	2.39353038403319	7.43842417651021e-09	MAATS1
ENSG00000075651.15	-2.99861808391353	7.46280220645819e-09	PLD1
ENSG00000278771.1	-3.18837929273707	7.58509478515583e-09	RN7SL3
ENSG00000230699.2	-3.06831454833176	7.59353449269194e-09	ENSG00000230699
ENSG00000106366.8	2.5759662975183	7.59353449269194e-09	SERPINE1
ENSG00000060709.14	-2.63579061381549	8.02472766128532e-09	RIMBP2
ENSG00000197322.3	-4.99939881086648	8.7582839682979e-09	C17orf102
ENSG00000180999.10	-9.97169053965553	9.120649899549e-09	C1orf105
ENSG00000130300.8	3.06241903170626	9.46991776146208e-09	PLVAP
ENSG00000112419.14	-2.3853317580077	9.66676230352151e-09	PHACTR2
ENSG00000164694.16	-5.9640393755359	9.74934373967914e-09	FNDC1
ENSG00000156298.12	-3.06666403457167	1.01937680018325e-08	TSPAN7
ENSG00000188452.13	-2.76883129953696	1.01956366053067e-08	CERKL
ENSG00000107831.12	4.30341333014731	1.03780024341309e-08	FGF8
ENSG00000099800.7	2.58254783057639	1.04940924951058e-08	TIMM13
ENSG00000244094.1	-5.21341742204727	1.09766314151568e-08	SPRR2F
ENSG00000205038.11	-6.13002252615551	1.11308246592096e-08	PKHD1L1
ENSG00000006128.11	-5.3021631286265	1.13536144922333e-08	TAC1
ENSG00000161381.13	-3.90757403156014	1.15094511996095e-08	PLXDC1
ENSG00000179546.4	3.50771226638121	1.31741952602874e-08	HTR1D
ENSG00000102924.11	-3.7042697011726	1.359565112045e-08	CBLN1
ENSG00000164251.4	2.64348622370321	1.47363513040932e-08	F2RL1
ENSG00000124532.14	-2.6646935498921	1.57550327524085e-08	MRS2
ENSG00000108878.4	-6.61488961346567	1.5806080877654e-08	CACNG1
ENSG00000161202.17	2.21994642842492	1.66542391804446e-08	DVL3
ENSG00000126878.12	2.30735648473853	1.67621727511816e-08	AIF1L
ENSG00000161544.9	-3.5897282796927	1.68581715955606e-08	CYGB
ENSG00000157119.11	-6.30222942152397	1.72990749482536e-08	KLHL40
ENSG00000065413.18	-2.76634183267588	1.76466743766514e-08	ANKRD44
ENSG00000119866.20	-2.66311164030601	1.87418359796253e-08	BCL11A
ENSG00000185477.4	-3.64486279616027	1.88525791137969e-08	GPRIN3
ENSG00000138166.5	2.91430014391558	1.92679885531642e-08	DUSP5
ENSG00000171368.11	-3.02827981347696	2.04752842156184e-08	TPPP
ENSG00000198739.10	-4.38138861190182	2.47936484726327e-08	LRRTM3
ENSG00000063015.19	-4.94109850982773	2.61808847170677e-08	SEZ6
ENSG00000153721.18	2.26391707759861	2.66903347320264e-08	CNKSR3
ENSG00000072954.6	-3.1430459485696	2.68941193198708e-08	TMEM38A
ENSG00000080031.9	-3.4827794401742	2.69759920364195e-08	ENSG00000080031
ENSG00000118777.10	5.04304541295744	2.78260102107083e-08	ABCG2
ENSG00000188211.8	-3.00181653827108	2.79292753618651e-08	NCR3LG1
ENSG00000167861.15	-2.47219429272209	2.81749924506093e-08	HID1
ENSG00000134222.16	2.6554249426972	2.88599459063108e-08	PSRC1
ENSG00000215397.3	-4.2666069528814	2.90111352594238e-08	SCRT2
ENSG00000140285.9	-3.80615409018169	2.90111352594238e-08	FGF7
ENSG00000170390.15	-2.25283701681553	2.92569996431686e-08	DCLK2
ENSG00000254087.7	2.41614064100485	3.02838939054635e-08	LYN
ENSG00000183018.8	-3.00209299469873	3.03947002403006e-08	ENSG00000183018
ENSG00000072682.18	-2.55153454414799	3.07382361462669e-08	P4HA2
ENSG00000204922.4	2.83045802000061	3.08072146059009e-08	UQCC3
ENSG00000185482.7	-3.0323465640449	3.13545387046948e-08	STAC3
ENSG00000126500.3	-2.66372271337378	3.13545387046948e-08	FLRT1
ENSG00000145626.11	3.23879752311402	3.1438714361408e-08	UGT3A1
ENSG00000157087.17	-4.32565124625147	3.25958908604486e-08	ATP2B2
ENSG00000171450.5	-4.79684485432718	3.58059603690146e-08	CDK5R2
ENSG00000115112.7	3.22158040068632	3.5831670335798e-08	TFCP2L1
ENSG00000112379.8	-3.39214898726254	3.60472978220547e-08	ARFGEF3
ENSG00000159176.13	2.62033125723515	3.60676251055306e-08	CSRP1
ENSG00000198842.9	-3.23053724057192	3.77150132596217e-08	DUSP27
ENSG00000213983.11	-2.50518255597431	3.9627238703686e-08	AP1G2
ENSG00000177133.10	-3.52283043766753	4.0659518241767e-08	PRDM16-DT
ENSG00000036448.9	-3.53212054247966	4.28342795789629e-08	MYOM2
ENSG00000187616.4	-9.83961260386158	4.3396557366173e-08	MYMK
ENSG00000125414.18	-4.38013326018802	4.59538190092424e-08	MYH2
ENSG00000073910.20	-2.87649128238268	4.64738181633704e-08	FRY
ENSG00000134107.4	-2.72074408062565	4.7871612807009e-08	BHLHE40
ENSG00000230623.4	4.75361374607033	4.80719153389429e-08	ENSG00000230623
ENSG00000139970.16	-2.97724264049101	5.05459163688433e-08	RTN1
ENSG00000139220.16	-9.9002645060079	5.08300908373022e-08	PPFIA2
ENSG00000028277.21	-3.06569130750403	5.13644519590527e-08	POU2F2
ENSG00000164418.19	-3.4533779573642	5.20105080640376e-08	GRIK2
ENSG00000135697.9	3.92633741401032	5.22202102337469e-08	BCO1
ENSG00000261786.1	-2.50057465382648	5.50531224877231e-08	ENSG00000261786
ENSG00000137809.16	-2.68516750378733	5.50531224877231e-08	ITGA11
ENSG00000168427.8	-5.10099391115128	5.69224395986869e-08	KLHL30
ENSG00000130558.19	-2.16411934439238	5.69563165298691e-08	OLFM1
ENSG00000270168.2	-9.53133003024177	5.71845033012615e-08	ENSG00000270168
ENSG00000164070.11	-3.16547646452041	5.82558073152927e-08	HSPA4L
ENSG00000019505.7	-3.36811803119923	5.82558073152927e-08	SYT13
ENSG00000221988.12	9.58126720806525	5.92637146649391e-08	PPT2
ENSG00000125966.9	-2.90093483088164	6.2054071316141e-08	MMP24
ENSG00000167034.9	3.64859923960946	6.24015955197484e-08	NKX3-1
ENSG00000154764.5	-3.47758580312634	6.53598122874173e-08	WNT7A
ENSG00000203685.9	-3.07208773252701	6.66048869169408e-08	STUM
ENSG00000123700.4	-3.08680715312246	6.83781036782298e-08	KCNJ2
ENSG00000162728.4	-4.49289138629133	6.91121768729609e-08	KCNJ9
ENSG00000270093.1	-3.41072909640597	7.00916334505311e-08	ENSG00000270093
ENSG00000214944.9	3.07606244630234	7.03440338251354e-08	ARHGEF28
ENSG00000171817.16	-3.24209919511636	7.55449407962716e-08	ZNF540
ENSG00000135406.13	-3.67600205105761	7.5945504535146e-08	PRPH
ENSG00000140092.14	-3.33252027866219	7.93524936252117e-08	FBLN5
ENSG00000185518.11	-3.82473300568844	8.06172569321359e-08	SV2B
ENSG00000030304.13	-7.38805667806012	8.55937235518594e-08	MUSK
ENSG00000258210.1	9.62765867328969	8.58259225788686e-08	ENSG00000258210
ENSG00000184524.5	-3.3886942874654	8.74371519528163e-08	CEND1
ENSG00000144771.7	-5.84263327099928	8.74371519528163e-08	LRTM1
ENSG00000184156.16	-3.73786308110594	9.07125829295911e-08	KCNQ3
ENSG00000152049.6	-5.63333724843721	9.32414413412423e-08	KCNE4
ENSG00000169181.12	-6.23411293746094	9.9550009070333e-08	GSG1L
ENSG00000180772.6	-5.9596468411768	1.03340770877595e-07	AGTR2
ENSG00000151726.13	-2.42721664644297	1.03808745357766e-07	ACSL1
ENSG00000273079.5	-4.29891622882344	1.05904475441398e-07	GRIN2B
ENSG00000135519.6	-4.7322416556151	1.13893419212292e-07	KCNH3
ENSG00000119715.14	-4.19115982178881	1.14165120910027e-07	ESRRB
ENSG00000101958.13	-5.48216922346906	1.16648179667895e-07	GLRA2
ENSG00000061337.15	-2.55795964406608	1.20622655190254e-07	LZTS1
ENSG00000129675.15	-2.36524156712741	1.28242780273988e-07	ARHGEF6
ENSG00000140650.11	2.72443384999074	1.28242780273988e-07	PMM2
ENSG00000148948.7	-2.99323297851956	1.31521022252555e-07	LRRC4C
ENSG00000180543.4	3.13651080268474	1.32137069886091e-07	TSPYL5
ENSG00000271776.1	-6.07683855821869	1.33742528712496e-07	ENSG00000271776
ENSG00000141293.15	3.54321435055935	1.34034712810631e-07	SKAP1
ENSG00000065717.14	-9.33819473285172	1.40768655990532e-07	TLE2
ENSG00000118194.18	-3.9337107679616	1.40768655990532e-07	TNNT2
ENSG00000019582.14	3.05888131034696	1.44003643572444e-07	CD74
ENSG00000078725.12	-3.81763340967215	1.44866566472126e-07	BRINP1
ENSG00000124140.13	-2.88412987497337	1.51852011189431e-07	SLC12A5
ENSG00000267731.1	-3.99706682108387	1.55218150768058e-07	ENSG00000267731
ENSG00000106483.11	-3.65837390608635	1.60642420217375e-07	SFRP4
ENSG00000158246.7	2.51054055119816	1.66632454557066e-07	TENT5B
ENSG00000250305.8	-2.59265816711456	1.68949107779747e-07	TRMT9B
ENSG00000136153.19	-2.31815871643895	1.72000220354454e-07	LMO7
ENSG00000172936.12	2.40741158905068	1.79362146600874e-07	MYD88
ENSG00000205056.8	-4.58174915445415	1.83359285467899e-07	LINC02397
ENSG00000151812.14	-4.86704761979056	1.90253354773808e-07	SLC35F4
ENSG00000162670.10	-3.55574196781617	1.93588275801148e-07	BRINP3
ENSG00000094804.9	2.09227951384866	1.97534961297188e-07	CDC6
ENSG00000132334.16	-2.58738637264926	1.98744851082458e-07	PTPRE
ENSG00000163359.15	-2.97558798495417	2.06402138193281e-07	COL6A3
ENSG00000104327.7	-3.29608589728712	2.0803327726156e-07	CALB1
ENSG00000160460.15	-3.38478395816511	2.18192207065706e-07	SPTBN4
ENSG00000124788.17	-2.09620488687645	2.21620291448298e-07	ATXN1
ENSG00000087460.24	2.07013510689456	2.23971884740969e-07	GNAS
ENSG00000225670.4	-2.85781060299209	2.35136451361151e-07	CADM3-AS1
ENSG00000172350.9	-3.75107591460019	2.35136451361151e-07	ABCG4
ENSG00000002746.14	-3.54230553760189	2.38864716632606e-07	HECW1
ENSG00000283183.1	-6.99259315481565	2.58349048835225e-07	ENSG00000283183
ENSG00000104112.8	-2.73030269008485	2.63108173931246e-07	SCG3
ENSG00000227544.8	-4.29475729509705	2.63108173931246e-07	ENSG00000227544
ENSG00000248713.1	-9.47644288001566	2.71719177485043e-07	C4orf54
ENSG00000178882.14	-2.45191612679459	2.71719177485043e-07	RFLNA
ENSG00000141551.14	-2.43210035234938	2.74980620795222e-07	CSNK1D
ENSG00000182196.13	8.5617616657277	2.80091268834998e-07	ARL6IP4
ENSG00000276234.4	3.09889663480473	2.82610128396473e-07	TADA2A
ENSG00000167702.11	-2.20574567108015	2.87345477294895e-07	KIFC2
ENSG00000179361.17	1.9912717427718	2.91534357149215e-07	ARID3B
ENSG00000131650.13	-2.44346047064848	2.9413368839344e-07	KREMEN2
ENSG00000139173.9	-2.71249802995075	2.95702436115047e-07	TMEM117
ENSG00000166862.6	-7.38951210799857	2.97278712036179e-07	CACNG2
ENSG00000130208.9	6.65649164084731	3.00570402050847e-07	APOC1
ENSG00000204802.3	-9.17000506950386	3.01070732845226e-07	ENSG00000204802
ENSG00000178796.12	-9.19397722198245	3.09738623932031e-07	RIIAD1
ENSG00000105464.3	-2.72397048542852	3.21909194648495e-07	GRIN2D
ENSG00000100297.15	2.21132013273403	3.26762774381913e-07	MCM5
ENSG00000159173.18	-5.48150012497834	3.33122759221439e-07	TNNI1
ENSG00000197177.15	-4.30941867082427	3.39570991241699e-07	ADGRA1
ENSG00000067842.17	-3.5309165330924	3.47062280073705e-07	ATP2B3
ENSG00000101298.13	-2.5852192993521	3.48229750691936e-07	SNPH
ENSG00000164458.9	9.18841531805317	3.48464657569522e-07	TBXT
ENSG00000177380.13	-2.34830675040384	3.48739159640861e-07	PPFIA3
ENSG00000009709.11	-2.00407351239752	3.54342299036604e-07	PAX7
ENSG00000142235.8	-2.14835399405707	3.6031649782191e-07	LMTK3
ENSG00000183463.5	7.34507640489653	3.61593238507293e-07	URAD
ENSG00000011465.16	-4.24490079223988	3.65065853460648e-07	DCN
ENSG00000142611.16	-2.43888225159768	3.66180011253479e-07	PRDM16
ENSG00000223839.7	-3.23504084433488	3.74002738044345e-07	FAM95B1
ENSG00000135454.13	-2.42800852697794	3.74696236066583e-07	B4GALNT1
ENSG00000113083.13	-2.2821452902799	3.74696236066583e-07	LOX
ENSG00000106511.5	2.75402057757544	3.74696236066583e-07	MEOX2
ENSG00000179912.20	-2.84450576240058	3.80901536564866e-07	R3HDM2
ENSG00000099822.2	-3.46442982834503	4.01695057480391e-07	HCN2
ENSG00000197444.9	-2.60038823803754	4.02813052257424e-07	OGDHL
ENSG00000151615.3	-6.37808915747737	4.08737421601096e-07	POU4F2
ENSG00000226306.6	-7.10230157789917	4.21956389379957e-07	NPY6R
ENSG00000214140.10	-3.98464728863334	4.21956389379957e-07	PRCD
ENSG00000150361.11	-9.92735124309497	4.24152140597439e-07	KLHL1
ENSG00000168743.12	-3.80927171734215	4.28966690265402e-07	NPNT
ENSG00000148408.12	-2.53616606895317	4.33865745030199e-07	CACNA1B
ENSG00000131264.3	9.14776306461578	4.33865745030199e-07	CDX4
ENSG00000167397.14	-2.47887283839244	4.35855416232023e-07	VKORC1
ENSG00000143850.13	-2.26457167736426	4.47610938328408e-07	PLEKHA6
ENSG00000138100.13	-5.68711330829314	4.49598569008131e-07	TRIM54
ENSG00000065923.9	-2.27924059489772	4.61460901061795e-07	SLC9A7
ENSG00000133101.9	-9.53931454999707	4.69097575472856e-07	CCNA1
ENSG00000180613.10	-4.76378639798184	5.07049912805452e-07	GSX2
ENSG00000077080.9	-9.17968238573755	5.16945257537346e-07	ACTL6B
ENSG00000275620.1	-2.4768597766561	5.18623460549995e-07	ENSG00000275620
ENSG00000261915.6	-9.06419109022955	5.38691146474306e-07	ENSG00000261915
ENSG00000171864.4	-3.29002586689645	5.43085473267974e-07	PRND
ENSG00000183691.4	-2.29194690425193	5.50924223925339e-07	NOG
ENSG00000149295.13	-3.55904638957972	5.57265770427938e-07	DRD2
ENSG00000155052.14	-9.2505699225045	5.68875866913969e-07	CNTNAP5
ENSG00000107859.9	-3.99983437828681	5.70224738081656e-07	PITX3
ENSG00000182759.3	-3.75691161783841	5.74280831576007e-07	MAFA
ENSG00000164099.3	-2.43067366460539	6.0663228140507e-07	PRSS12
ENSG00000105699.16	2.18649543297857	6.14243282195599e-07	LSR
ENSG00000258548.5	-4.95879146895961	6.23208669729028e-07	LINC00645
ENSG00000134086.7	1.99366919044263	6.2775598202201e-07	VHL
ENSG00000137309.19	2.13365770508278	6.29655174225114e-07	HMGA1
ENSG00000177291.3	-9.28283662441372	6.3248579180613e-07	GJD4
ENSG00000076003.4	1.96930032479941	6.41266381333941e-07	MCM6
ENSG00000179091.4	2.3096674151237	6.71759355883005e-07	CYC1
ENSG00000132912.12	-5.57653577182059	6.86186701942552e-07	DCTN4
ENSG00000273301.1	-5.04226308231318	6.91766980472171e-07	ENSG00000273301
ENSG00000169908.11	-2.85744534857539	7.00021652297727e-07	TM4SF1
ENSG00000205856.3	-9.07877395510839	7.09745368464521e-07	C22orf42
ENSG00000172986.12	-2.18017388992974	7.09745368464521e-07	GXYLT2
ENSG00000111780.8	9.31948195077764	7.23659621883021e-07	ENSG00000111780
ENSG00000197106.6	-6.08068318489497	7.42860979735019e-07	SLC6A17
ENSG00000153933.9	-2.19651554849239	7.64498165554108e-07	DGKE
ENSG00000114923.16	-2.35527852628625	7.66418104021304e-07	SLC4A3
ENSG00000153002.11	-8.97917320950682	7.68840559359664e-07	CPB1
ENSG00000029364.11	2.112688348617	7.72227861437896e-07	SLC39A9
ENSG00000129990.14	-5.69557603926747	7.79759716936127e-07	SYT5
ENSG00000170379.19	-3.85040433565551	7.79759716936127e-07	TCAF2
ENSG00000277586.2	-3.54019295341311	7.83321789630222e-07	NEFL
ENSG00000175874.9	-3.08322437377968	8.05660980913492e-07	CREG2
ENSG00000198598.6	-2.39523911375982	8.47765513738454e-07	MMP17
ENSG00000008056.13	-3.60218039273116	8.51659843741472e-07	SYN1
ENSG00000125798.14	2.77966336438607	8.63540693941098e-07	FOXA2
ENSG00000164796.17	-3.80205336254287	8.66225453508838e-07	CSMD3
ENSG00000173110.7	-6.51691613577793	8.68585246798446e-07	HSPA6
ENSG00000113580.14	-2.02053615542231	8.77346784593019e-07	NR3C1
ENSG00000214595.11	-2.57981053290905	8.88327664235052e-07	EML6
ENSG00000251493.4	2.23074574482916	9.1826620049094e-07	FOXD1
ENSG00000182836.9	-5.03457053797778	9.28393255501584e-07	PLCXD3
ENSG00000109193.11	-5.69784579270615	9.28393255501584e-07	SULT1E1
ENSG00000183117.18	-4.86262904038868	9.34408330387613e-07	CSMD1
ENSG00000178573.6	-2.07258949581062	9.54292386230674e-07	MAF
ENSG00000084636.17	-3.38263013749334	9.8080352124114e-07	COL16A1
ENSG00000221869.4	-2.59258467006602	1.03052656227801e-06	CEBPD
ENSG00000225206.8	-3.76812234059759	1.03226254373557e-06	MIR137HG
ENSG00000280079.1	2.30263328573367	1.03226254373557e-06	ENSG00000280079
ENSG00000151067.21	-2.31754371467453	1.04077827738344e-06	CACNA1C
ENSG00000107317.12	-8.90921109798452	1.04320697016958e-06	PTGDS
ENSG00000187398.11	-3.53784164078651	1.0673131394349e-06	LUZP2
ENSG00000121068.13	-3.19691851315617	1.07998604577015e-06	TBX2
ENSG00000092529.23	-9.04350745193714	1.10929187826571e-06	CAPN3
ENSG00000196932.11	-8.87610854117165	1.14266683711564e-06	TMEM26
ENSG00000144810.15	-2.13100991179507	1.14266683711564e-06	COL8A1
ENSG00000101134.11	-2.9021989448398	1.14845121481131e-06	DOK5
ENSG00000137203.10	-3.54227441241529	1.21850524350937e-06	TFAP2A
ENSG00000078401.6	2.51755468345091	1.25324823202712e-06	EDN1
ENSG00000177354.11	-8.90300084408446	1.27364202316595e-06	C10orf71
ENSG00000059915.16	-2.26429481616871	1.27364202316595e-06	PSD
ENSG00000173253.15	2.78888183529104	1.2980025228775e-06	DMRT2
ENSG00000107819.13	-2.73324463746144	1.34952008077616e-06	SFXN3
ENSG00000184408.9	-3.09690636333626	1.35663203214095e-06	KCND2
ENSG00000013588.7	-3.77092700021993	1.37803010456771e-06	GPRC5A
ENSG00000107282.7	-2.98220917209575	1.43778298829539e-06	APBA1
ENSG00000174059.16	3.08727142217938	1.44454829825811e-06	CD34
ENSG00000171551.11	-3.18569984020779	1.44543074292186e-06	ECEL1
ENSG00000185090.14	-2.74977253006908	1.45097648731899e-06	MANEAL
ENSG00000175868.13	4.49107790253023	1.48727794154073e-06	CALCB
ENSG00000196361.9	-3.23327458690475	1.53132232704464e-06	ELAVL3
ENSG00000274628.4	-3.17752526213251	1.54026267113427e-06	ENSG00000274628
ENSG00000171540.7	-4.99258683141827	1.57496833431149e-06	OTP
ENSG00000181481.13	2.48706544738217	1.60506225775521e-06	RNF135
ENSG00000107731.12	-2.08287430582374	1.62127486818646e-06	UNC5B
ENSG00000082293.12	-4.4474017541359	1.62127486818646e-06	COL19A1
ENSG00000182575.7	2.43253748191833	1.63635969689105e-06	NXPH3
ENSG00000198743.6	26.2527806259943	1.63635969689105e-06	SLC5A3
ENSG00000273906.1	2.51518906138283	1.65322073373685e-06	ENSG00000273906
ENSG00000115380.19	2.1370926724567	1.65322073373685e-06	EFEMP1
ENSG00000108821.13	-2.07805531063474	1.6857971628301e-06	COL1A1
ENSG00000166508.17	1.94251402660127	1.68731785439938e-06	MCM7
ENSG00000233101.10	2.60685911160458	1.70639485381081e-06	HOXB-AS3
ENSG00000240963.1	-8.90453178321316	1.72750296435088e-06	ENSG00000240963
ENSG00000174963.17	-2.45147863663497	1.79786780462441e-06	ZIC4
ENSG00000267058.1	8.8244528696518	1.805347747349e-06	ENSG00000267058
ENSG00000186603.5	2.50636880352358	1.8295621947376e-06	HPDL
ENSG00000183762.12	-1.91196211212046	1.87769225487944e-06	KREMEN1
ENSG00000260769.1	-8.7592470644615	1.87822062973301e-06	ENSG00000260769
ENSG00000184985.16	-2.29039712972147	1.8995721042095e-06	SORCS2
ENSG00000206557.5	2.31278311903232	1.90099662475867e-06	TRIM71
ENSG00000184344.3	-5.55361551923586	1.92257327769568e-06	GDF3
ENSG00000109452.12	-2.31102896522717	1.9466838254742e-06	INPP4B
ENSG00000170419.10	-4.02907204301301	2.01747444269826e-06	VSTM2A
ENSG00000105939.12	2.10421751639107	2.05079225900883e-06	ZC3HAV1
ENSG00000108387.14	-2.24120843504387	2.05907561059843e-06	2004-09-01
ENSG00000183631.4	-8.79072290238703	2.10587320744295e-06	PRR32
ENSG00000261189.1	2.50641917376823	2.3583394540973e-06	ENSG00000261189
ENSG00000075035.9	-2.42283904754844	2.40235310393488e-06	WSCD2
ENSG00000149654.9	-4.17455627413104	2.45228939224558e-06	CDH22
ENSG00000103034.14	-2.22326434114537	2.51756624847762e-06	NDRG4
ENSG00000159733.13	-4.26310384087622	2.57366816122561e-06	ZFYVE28
ENSG00000184792.15	-2.55389311300229	2.57973677075952e-06	OSBP2
ENSG00000225613.2	-5.54133182635424	2.60120720616093e-06	LINCMD1
ENSG00000203727.3	-2.07150744745364	2.60687964366751e-06	SAMD5
ENSG00000272341.1	-3.11732140066868	2.74552529501811e-06	ENSG00000272341
ENSG00000198832.10	-2.90719717392387	2.74823142014197e-06	SELENOM
ENSG00000185666.14	-3.01617622494583	2.77985606484712e-06	SYN3
ENSG00000127824.13	-2.75051120456384	2.79141351883042e-06	TUBA4A
ENSG00000180176.14	-5.70819010682126	2.82774553553896e-06	TH
ENSG00000160818.16	2.34619737301774	2.82774553553896e-06	GPATCH4
ENSG00000167654.17	-3.11453436262836	2.90304313883698e-06	ATCAY
ENSG00000216819.1	-25.7200811740401	2.90332531255185e-06	TUBB2BP1
ENSG00000214425.7	-2.72396251714758	2.90374388030157e-06	LRRC37A4P
ENSG00000241073.1	-8.66571341772917	2.90726790168267e-06	ENSG00000241073
ENSG00000279598.1	-4.11810888606381	2.91339973933247e-06	ENSG00000279598
ENSG00000146216.11	-2.93431394560074	3.0172596425676e-06	TTBK1
ENSG00000204837.4	-8.84008462028242	3.03536138521713e-06	FGF7P3
ENSG00000187902.11	-2.82370859026858	3.22394486038347e-06	SHISA7
ENSG00000276855.1	3.03933545444496	3.24255872586318e-06	ENSG00000276855
ENSG00000130529.15	-2.15054253817649	3.34909232511174e-06	TRPM4
ENSG00000260729.1	-2.38130081207988	3.42698041778994e-06	ENSG00000260729
ENSG00000068615.17	-2.84793622344	3.5216498987215e-06	REEP1
ENSG00000125845.6	1.97757456484627	3.53466847443e-06	BMP2
ENSG00000205485.13	-2.65729104384267	3.54866290517178e-06	ENSG00000205485
ENSG00000181195.10	-3.67891519334973	3.65864064372991e-06	PENK
ENSG00000105520.10	-2.51232121113057	3.66061555342151e-06	PLPPR2
ENSG00000266086.1	25.4911814228489	3.70183411661753e-06	ENSG00000266086
ENSG00000104447.12	-1.9057262088893	3.70183411661753e-06	TRPS1
ENSG00000225614.2	-3.77751285491415	3.75468290973582e-06	ZNF469
ENSG00000215478.8	-4.30243915357372	3.75870083442045e-06	CES5AP1
ENSG00000204335.3	2.67227288968523	3.87059678838208e-06	SP5
ENSG00000259436.1	-3.89296261463268	3.89095360507644e-06	ENSG00000259436
ENSG00000074211.13	-3.10211904856058	3.99554013888286e-06	PPP2R2C
ENSG00000154760.13	2.76439630120007	4.18153111645954e-06	SLFN13
ENSG00000164100.8	-3.07454731732748	4.24732246664371e-06	NDST3
ENSG00000137393.9	-2.4690100599968	4.24732246664371e-06	RNF144B
ENSG00000124785.8	-3.7086404340017	4.30455297066819e-06	NRN1
ENSG00000125046.14	-3.66970783618591	4.30455297066819e-06	SSUH2
ENSG00000129170.8	-8.59479428003328	4.30455297066819e-06	CSRP3
ENSG00000102554.13	-2.20413501888973	4.3179982138202e-06	KLF5
ENSG00000248167.7	8.67364593674387	4.32714093724478e-06	TRIM39-RPP21
ENSG00000279488.1	-2.33109834763081	4.39768979479172e-06	ENSG00000279488
ENSG00000137965.10	-8.56845134926134	4.45243841727482e-06	IFI44
ENSG00000182389.19	-2.22419197522352	4.48000638122646e-06	CACNB4
ENSG00000176971.3	-3.14241712724885	4.54063060607967e-06	FIBIN
ENSG00000139318.7	2.14633864975431	4.54250536124256e-06	DUSP6
ENSG00000255737.2	-3.53867879156423	4.54250536124256e-06	AGAP2-AS1
ENSG00000187783.11	-4.2529012977313	4.58413226552278e-06	TMEM72
ENSG00000210151.2	2.08486564781963	4.61571728145052e-06	MT-TS1
ENSG00000107551.20	-1.92824988676217	4.75636531089012e-06	RASSF4
ENSG00000114544.16	2.02124287522741	4.78981089089535e-06	SLC41A3
ENSG00000065609.14	-3.72395513621991	4.9009285025199e-06	SNAP91
ENSG00000111962.7	1.98880122919595	5.01710730820887e-06	UST
ENSG00000174279.4	-8.98085754840105	5.01710730820887e-06	EVX2
ENSG00000213186.7	-1.92090161815752	5.02219690097358e-06	TRIM59
ENSG00000000971.15	-8.58103947787688	5.06670130883783e-06	CFH
ENSG00000102755.11	2.26519286063753	5.09123000300981e-06	FLT1
ENSG00000253308.2	-8.55003713522148	5.19522690866192e-06	ENSG00000253308
ENSG00000101098.12	-2.19952592743616	5.21808059313831e-06	RIMS4
ENSG00000162804.13	-2.8590045931411	5.66907416999404e-06	SNED1
ENSG00000162975.4	-2.71903644300763	5.71913962576302e-06	KCNF1
ENSG00000076344.15	-2.76691857259415	5.74446574888236e-06	RGS11
ENSG00000009694.13	-1.95517705036551	5.82855406793362e-06	TENM1
ENSG00000131018.22	-2.00414910649585	5.85541813614897e-06	SYNE1
ENSG00000165868.13	-2.65262585092611	5.97440985522672e-06	HSPA12A
ENSG00000178966.16	1.83995612671825	6.22435598384575e-06	RMI1
ENSG00000224223.1	-8.49892504936938	6.24079909345165e-06	VSTM2A-OT1
ENSG00000135111.15	-2.73997071497184	6.32795298329065e-06	TBX3
ENSG00000253457.2	-5.89562518993811	6.44284033965576e-06	SMIM18
ENSG00000197361.7	-3.35823745394991	6.52412846680339e-06	FBXL22
ENSG00000113327.16	-5.57489845116261	6.56597306361522e-06	GABRG2
ENSG00000138303.17	-2.23572259510781	6.62174796958125e-06	ASCC1
ENSG00000232656.7	-4.60881808780323	6.77270903579242e-06	IDI2-AS1
ENSG00000253953.2	-24.8971341257437	6.83658116021875e-06	PCDHGB4
ENSG00000183092.16	-2.11453466688226	6.86020012146833e-06	BEGAIN
ENSG00000183148.6	-3.04767390216869	7.39888827734275e-06	ANKRD20A2
ENSG00000119227.7	-2.3758138589476	7.47101310967205e-06	PIGZ
ENSG00000143333.6	2.07835209156636	7.47544967905091e-06	RGS16
ENSG00000105613.9	-2.18368069590027	7.51449148562237e-06	MAST1
ENSG00000041515.15	-2.47869194017829	7.68538034607873e-06	MYO16
ENSG00000273729.1	-2.83103567282005	7.78041446229801e-06	ENSG00000273729
ENSG00000090971.4	1.92393250933191	7.96581563714511e-06	NAT14
ENSG00000176909.11	-2.62930997255416	7.98008943989183e-06	MAMSTR
ENSG00000145358.6	2.46018416485391	7.98008943989183e-06	DDIT4L
ENSG00000197971.14	-2.21670453247728	8.71340795532765e-06	MBP
ENSG00000197299.10	1.9091636102361	8.72386048680692e-06	BLM
ENSG00000135821.17	4.08163138762487	8.76384365028798e-06	GLUL
ENSG00000189057.10	2.1328171275435	8.85849682879697e-06	FAM111B
ENSG00000164176.12	3.11126770219493	8.96637026247692e-06	EDIL3
ENSG00000182050.13	-2.21644572778325	8.98176864795319e-06	MGAT4C
ENSG00000118271.9	-3.81842568556295	9.16687424632024e-06	TTR
ENSG00000139044.10	1.89336575928781	9.2122080818199e-06	B4GALNT3
ENSG00000105963.13	-2.7173625886712	9.2734269282769e-06	ADAP1
ENSG00000124302.12	-3.0140969551873	9.30518197855979e-06	CHST8
ENSG00000182179.12	-2.68722179010036	9.31132457551116e-06	UBA7
ENSG00000008735.13	-2.41277333311308	9.33779977346117e-06	MAPK8IP2
ENSG00000270069.1	-5.53129508867047	9.35903271444393e-06	MIR222HG
ENSG00000133878.8	-2.93085074162843	9.39529830335121e-06	DUSP26
ENSG00000277669.1	24.5654089617168	9.59288734731759e-06	ENSG00000277669
ENSG00000102468.10	-8.55468203395862	9.62693921458352e-06	HTR2A
ENSG00000179813.6	-8.43008299322316	9.82234311483415e-06	FAM216B
ENSG00000104738.16	1.92544394528799	1.02087289994356e-05	MCM4
ENSG00000272414.5	4.91838260652387	1.05438535351398e-05	FAM47E-STBD1
ENSG00000279592.1	-8.63286779815473	1.06262584572367e-05	ENSG00000279592
ENSG00000016082.14	-3.58907984699946	1.06395880532639e-05	ISL1
ENSG00000156076.9	-5.19644882613885	1.06638450502373e-05	WIF1
ENSG00000134802.17	2.50156412442552	1.06654105945406e-05	SLC43A3
ENSG00000112769.18	-2.38891966179267	1.084718335266e-05	LAMA4
ENSG00000057657.15	2.3774158432407	1.10243055459334e-05	PRDM1
ENSG00000103275.19	2.35421931111355	1.14724034667616e-05	UBE2I
ENSG00000087510.6	2.6848400908048	1.15395417505823e-05	TFAP2C
ENSG00000180354.15	-1.9499148641653	1.15853719258829e-05	MTURN
ENSG00000279716.1	-2.35947551875018	1.18792858910947e-05	ENSG00000279716
ENSG00000073111.13	2.04005851834259	1.20847448467222e-05	MCM2
ENSG00000144642.21	-1.91394323060361	1.22622572118079e-05	RBMS3
ENSG00000117791.15	-3.55325276942335	1.23030206925925e-05	MARC2
ENSG00000278206.1	8.47392607403936	1.30128553214648e-05	ENSG00000278206
ENSG00000198547.8	-2.73320781450933	1.31960947617335e-05	C20orf203
ENSG00000102034.16	-2.06294805802594	1.39099293396545e-05	ELF4
ENSG00000170214.4	-8.33918896123954	1.42175049402493e-05	ADRA1B
ENSG00000160179.18	-2.56932137715638	1.44290624376039e-05	ABCG1
ENSG00000160973.7	2.44058110882912	1.44901923177558e-05	FOXH1
ENSG00000136160.14	-1.85211250943413	1.44901923177558e-05	EDNRB
ENSG00000259112.2	-24.1448997415797	1.47939090064008e-05	NDUFC2-KCTD14
ENSG00000170340.10	1.95653207419485	1.48301120010719e-05	B3GNT2
ENSG00000197822.10	2.39901975233921	1.50613163175138e-05	OCLN
ENSG00000138760.9	-1.82396495846197	1.50723529439503e-05	SCARB2
ENSG00000182667.14	-2.13540765678275	1.50723529439503e-05	NTM
ENSG00000176438.12	-2.55586119818316	1.53639848275244e-05	SYNE3
ENSG00000070729.13	-5.16040704618009	1.54531095852827e-05	CNGB1
ENSG00000105784.15	-4.21304664887024	1.56246706855474e-05	RUNDC3B
ENSG00000146250.6	-2.28897570480584	1.57498390492947e-05	PRSS35
ENSG00000137571.10	-1.96197117643505	1.57881171198176e-05	SLCO5A1
ENSG00000154134.14	-1.87138618918667	1.57881171198176e-05	ROBO3
ENSG00000110660.14	2.04727951981027	1.65730371269031e-05	SLC35F2
ENSG00000141052.17	2.87602816886595	1.66022703785921e-05	MYOCD
ENSG00000279954.1	-3.02512318205606	1.67178841776321e-05	ENSG00000279954
ENSG00000152192.7	-2.91844049755955	1.71512718635949e-05	POU4F1
ENSG00000214402.6	-8.39754309665656	1.7155488931644e-05	LCNL1
ENSG00000215386.11	-3.50590693046709	1.77507411403834e-05	MIR99AHG
ENSG00000164647.8	2.51656044228776	1.8019382404837e-05	STEAP1
ENSG00000272031.2	-2.83231800757105	1.81259569025691e-05	ANKRD34A
ENSG00000120860.10	-4.11056197193521	1.8234944050486e-05	WASHC3
ENSG00000170775.2	-2.87337740712486	1.92540911803325e-05	GPR37
ENSG00000071991.8	-5.80768815966289	1.94712504557947e-05	CDH19
ENSG00000067167.7	2.54524346839723	1.94712504557947e-05	TRAM1
ENSG00000127831.10	3.26416811558939	1.94712504557947e-05	VIL1
ENSG00000137727.12	-3.26466216286522	1.97473481559668e-05	ARHGAP20
ENSG00000120907.17	-8.23802938483178	1.97823899573106e-05	ADRA1A
ENSG00000132646.10	2.25160110169909	1.99952585306198e-05	PCNA
ENSG00000130813.17	-2.56839500936042	2.01475314900309e-05	C19orf66
ENSG00000144596.12	-2.32528161675519	2.05239569534278e-05	GRIP2
ENSG00000079393.20	-8.39936809082392	2.0534780831678e-05	DUSP13
ENSG00000121579.12	-2.22170728794312	2.15196809283808e-05	NAA50
ENSG00000065989.15	-2.49724553856059	2.15196809283808e-05	PDE4A
ENSG00000174407.13	-4.5037749082465	2.15904967256773e-05	MIR1-1HG
ENSG00000223403.3	-4.44881014044724	2.16454711776072e-05	MEG9
ENSG00000261675.1	-7.0094683202178	2.17903511046337e-05	ENSG00000261675
ENSG00000224957.5	-8.41160698610143	2.19258080750682e-05	LINC01266
ENSG00000180660.7	-3.88630718253126	2.19258080750682e-05	MAB21L1
ENSG00000101230.5	3.10554945382486	2.20516462719565e-05	ISM1
ENSG00000262814.7	23.7343121548809	2.20516462719565e-05	MRPL12
ENSG00000151632.17	-2.32078292075294	2.20516462719565e-05	AKR1C2
ENSG00000108684.14	-2.86301640514407	2.20880560350983e-05	ASIC2
ENSG00000110422.11	-1.94708244673442	2.2189740967777e-05	HIPK3
ENSG00000170011.13	-3.45641987009025	2.22674305549521e-05	MYRIP
ENSG00000069431.11	-2.90090921194328	2.26450519223241e-05	ABCC9
ENSG00000131153.8	2.04478384838319	2.32938149253397e-05	GINS2
ENSG00000282827.2	8.25248979006619	2.35386386017798e-05	ENSG00000282827
ENSG00000163145.12	-3.67582244931983	2.37630552028198e-05	C1QTNF7
ENSG00000270299.1	-23.649068831453	2.39468663792837e-05	ENSG00000270299
ENSG00000261210.7	8.45965244986509	2.50653942511478e-05	CLEC19A
ENSG00000175344.17	-2.07730800168714	2.54184681879656e-05	CHRNA7
ENSG00000177822.7	-2.33705267296156	2.55180762066647e-05	TENM3-AS1
ENSG00000235608.1	-6.16670242411426	2.56482179175289e-05	NKX1-1
ENSG00000270171.1	-2.44836294560737	2.59070024216102e-05	ENSG00000270171
ENSG00000158022.6	-8.32650606267196	2.62066923636703e-05	TRIM63
ENSG00000187122.16	-1.76088368677571	2.63542167612211e-05	SLIT1
ENSG00000198885.9	2.19957523320565	2.64622145561542e-05	ITPRIPL1
ENSG00000198914.3	-2.64391304307818	2.66590074025278e-05	POU3F3
ENSG00000160808.9	-5.17883773202568	2.66691403688184e-05	MYL3
ENSG00000272711.1	2.61329081198534	2.7041073894477e-05	ENSG00000272711
ENSG00000124507.10	-2.64707286571147	2.73540640735886e-05	PACSIN1
ENSG00000215861.5	-8.14780829757736	2.75368888471678e-05	ENSG00000215861
ENSG00000227877.6	-8.24677403479627	2.77616303908057e-05	MRLN
ENSG00000075891.21	-2.56240552365682	2.77790660895257e-05	PAX2
ENSG00000143669.13	-2.11466278143105	2.78643913220636e-05	LYST
ENSG00000198300.12	-8.49230014376206	2.78686908553957e-05	PEG3
ENSG00000184672.11	-4.1087393862755	2.83548631805359e-05	RALYL
ENSG00000165731.18	-2.25972660900623	2.83548631805359e-05	RET
ENSG00000103723.12	-2.99850902514569	2.86409224294398e-05	AP3B2
ENSG00000125968.8	-1.6846835079892	2.86638531390564e-05	ID1
ENSG00000147872.9	3.57143666936141	2.88330513269748e-05	PLIN2
ENSG00000261732.1	2.51337827165477	2.90683943326752e-05	ENSG00000261732
ENSG00000163453.11	-3.07487258526895	2.96089511697968e-05	IGFBP7
ENSG00000165821.11	1.92568337196223	3.00234020138303e-05	SALL2
ENSG00000146276.11	-8.12937436493519	3.03212732357551e-05	GABRR1
ENSG00000273333.2	-23.3824402216984	3.085466685576e-05	ENSG00000273333
ENSG00000169692.12	-2.09162558101097	3.085466685576e-05	AGPAT2
ENSG00000164161.9	-2.04961535444798	3.1036008374033e-05	HHIP
ENSG00000256925.2	-8.15567978148748	3.10717721251238e-05	ADGRA1-AS1
ENSG00000162367.11	3.91938333481478	3.11265702524823e-05	TAL1
ENSG00000179520.10	-5.60343285217843	3.17706750385222e-05	SLC17A8
ENSG00000157064.10	-2.93959212104481	3.18597526751258e-05	NMNAT2
ENSG00000171533.11	-2.15439921006441	3.27226532555743e-05	MAP6
ENSG00000188674.10	-8.26802833674434	3.35364334430824e-05	C2orf80
ENSG00000255339.6	-23.2850839393602	3.38920020002622e-05	ENSG00000255339
ENSG00000106723.16	1.94311426868697	3.39578159122851e-05	SPIN1
ENSG00000174939.10	-2.12659549365362	3.4027797000717e-05	ASPHD1
ENSG00000175329.12	8.17565899784438	3.4252441881657e-05	ISX
ENSG00000151322.18	-2.9113272358219	3.48337276767967e-05	NPAS3
ENSG00000270181.2	23.2233007115393	3.58914976387599e-05	BIVM-ERCC5
ENSG00000179256.2	-3.73189119961893	3.58914976387599e-05	SMCO3
ENSG00000170091.10	-5.51524404683521	3.59441077303578e-05	NSG2
ENSG00000168495.12	-2.28470203450475	3.61267608461396e-05	POLR3D
ENSG00000134333.13	2.54480757068227	3.68916965597163e-05	LDHA
ENSG00000173391.8	-8.08375189299857	3.70782777383438e-05	OLR1
ENSG00000170807.11	-5.22329757242268	3.75544493249308e-05	LMOD2
ENSG00000125895.5	-1.88880404292281	3.77232469375808e-05	TMEM74B
ENSG00000118160.13	-2.42983511218146	3.79534594008325e-05	SLC8A2
ENSG00000055118.14	-1.76725707777506	3.84143084675527e-05	KCNH2
ENSG00000105290.11	-2.37273182079611	3.99059016934065e-05	APLP1
ENSG00000183036.10	-3.30731953521822	3.99085807003882e-05	PCP4
ENSG00000163873.9	-1.7904690216841	3.99085807003882e-05	GRIK3
ENSG00000120693.13	-2.3075039683272	3.99301696805359e-05	SMAD9
ENSG00000279249.1	-6.08226096631655	4.06385143931657e-05	ENSG00000279249
ENSG00000139209.15	3.27898022951464	4.07088008419306e-05	SLC38A4
ENSG00000139508.14	-2.62222419015631	4.14060065463475e-05	SLC46A3
ENSG00000115594.11	-2.45397606441386	4.30239090031215e-05	IL1R1
ENSG00000018625.14	2.04053131293528	4.30239090031215e-05	ATP1A2
ENSG00000165118.14	4.75652295399848	4.34500158886691e-05	C9orf64
ENSG00000172000.7	-4.38331848265518	4.36735903137612e-05	ZNF556
ENSG00000110436.11	-2.02412187225796	4.36766163069914e-05	SLC1A2
ENSG00000164616.15	-2.98009628660598	4.39323343044828e-05	FBXL21P
ENSG00000164976.8	-2.47842341427258	4.42014435736617e-05	MYORG
ENSG00000165966.14	-3.16596180986728	4.47963537885662e-05	PDZRN4
ENSG00000171798.17	-2.0490598176046	4.50762801212491e-05	KNDC1
ENSG00000070182.19	-3.09590832747069	4.61731917965593e-05	SPTB
ENSG00000135744.7	-2.87554720431673	4.61890250060304e-05	AGT
ENSG00000167281.18	-2.40073850371398	4.63378886655511e-05	RBFOX3
ENSG00000251322.7	-2.93771084007508	4.70646507189036e-05	SHANK3
ENSG00000104888.9	-3.25596393463909	4.82853939233127e-05	SLC17A7
ENSG00000171488.14	1.77817048856936	4.85536986400036e-05	LRRC8C
ENSG00000167670.15	1.79398800636772	4.86775964558886e-05	CHAF1A
ENSG00000077782.19	1.61935698258059	4.92584450867995e-05	FGFR1
ENSG00000261227.2	-8.01324777154416	4.93111500797516e-05	ENSG00000261227
ENSG00000183662.10	-8.51484236200357	5.03157742586162e-05	TAFA1
ENSG00000156671.12	2.94534335797788	5.08160508662978e-05	SAMD8
ENSG00000165376.10	2.93335918947798	5.12119380829107e-05	CLDN2
ENSG00000173894.10	1.61833803539238	5.14271653380629e-05	CBX2
ENSG00000127325.18	-3.58618719823516	5.25164987899893e-05	BEST3
ENSG00000135083.14	2.16034766882599	5.27210809042643e-05	CCNJL
ENSG00000107742.12	-2.14550687511053	5.3231392362097e-05	SPOCK2
ENSG00000256500.5	22.7865267364998	5.4275827527008e-05	ENSG00000256500
ENSG00000167100.14	-2.08817519644524	5.47416284309297e-05	SAMD14
ENSG00000187135.7	-2.37284255803514	5.50819272044415e-05	VSTM2B
ENSG00000197410.12	-3.15821332648051	5.61087924294902e-05	DCHS2
ENSG00000141449.14	1.63039300708195	5.61138965407344e-05	GREB1L
ENSG00000198846.5	-2.8186864163217	5.64336480560333e-05	TOX
ENSG00000004799.7	-8.02528736766288	5.75937421408183e-05	PDK4
ENSG00000241218.1	-3.56785780173164	6.00334391199746e-05	ENSG00000241218
ENSG00000066777.8	1.75798257878164	6.09099972472078e-05	ARFGEF1
ENSG00000154654.14	-3.34270090192174	6.22797333013138e-05	NCAM2
ENSG00000049540.16	-1.97979061308974	6.29433291391009e-05	ELN
ENSG00000178031.16	-2.06715546195921	6.31303485642268e-05	ADAMTSL1
ENSG00000068971.13	-2.20406785701391	6.37687028613821e-05	PPP2R5B
ENSG00000150672.16	-2.24626048205606	6.45534697613914e-05	DLG2
ENSG00000166670.9	-4.49056587846623	6.46234304499965e-05	MMP10
ENSG00000053108.16	-2.41786776161034	6.46234304499965e-05	FSTL4
ENSG00000274810.4	1.91501928604113	6.46234304499965e-05	NPHP3-ACAD11
ENSG00000112038.17	-7.9427153685508	6.6036448852301e-05	OPRM1
ENSG00000163995.19	-2.66427114588811	6.64048031616018e-05	ABLIM2
ENSG00000254995.4	-2.63287225187878	6.70941400649394e-05	STX16-NPEPL1
ENSG00000163328.13	-1.89845543601236	6.76834693025988e-05	GPR155
ENSG00000105011.8	2.05139695678722	6.77662973854459e-05	ASF1B
ENSG00000106829.18	1.79094806862634	6.79677876653677e-05	TLE4
ENSG00000230373.8	-2.13658463366181	6.89452138816487e-05	GOLGA6L5P
ENSG00000132938.19	-2.4809568757568	6.94418722940499e-05	MTUS2
ENSG00000092607.13	-3.083916837598	6.97457827583256e-05	TBX15
ENSG00000106772.17	-2.00012252345856	6.98254201721089e-05	PRUNE2
ENSG00000140307.10	2.63075803900937	7.02047904608846e-05	GTF2A2
ENSG00000066382.16	-2.01121392765034	7.04613303424132e-05	MPPED2
ENSG00000107874.10	2.01493601819064	7.14491659774e-05	CUEDC2
ENSG00000243566.6	-5.77729969282832	7.15337094764008e-05	UPK3B
ENSG00000149948.13	1.82709785696716	7.15499121311691e-05	HMGA2
ENSG00000186472.19	-2.14649893013228	7.63464380679011e-05	PCLO
ENSG00000133110.14	-3.86916697761116	7.66382965275131e-05	POSTN
ENSG00000250007.6	-7.97574764387479	7.78559733444898e-05	ENSG00000250007
ENSG00000229743.2	-3.81722981809468	7.81652013697564e-05	LINC01159
ENSG00000213965.3	2.47152637434685	7.90469682653783e-05	NUDT19
ENSG00000170745.11	2.03264040004703	7.92726101523411e-05	KCNS3
ENSG00000238197.5	-1.84826702508901	7.93618757071786e-05	PAXBP1-AS1
ENSG00000169255.13	2.20319795326912	7.9892467382025e-05	B3GALNT1
ENSG00000143028.8	-3.4839692733835	8.21522571508319e-05	SYPL2
ENSG00000278012.1	-4.1815765976316	8.21856681023052e-05	ENSG00000278012
ENSG00000167941.2	-2.33402484817767	8.24106869525748e-05	SOST
ENSG00000003987.13	-2.10769607318572	8.26021073286102e-05	MTMR7
ENSG00000139767.9	-2.03367305272904	8.26430095926438e-05	SRRM4
ENSG00000215218.3	-2.9399085275877	8.39052738529659e-05	UBE2QL1
ENSG00000138769.10	-2.77737553757345	8.39773462108743e-05	CDKL2
ENSG00000275023.4	-1.65518563311185	8.41397917346593e-05	MLLT6
ENSG00000128709.12	-3.04206345301815	8.54931848918338e-05	HOXD9
ENSG00000171243.7	-2.1633978739201	8.57802667907411e-05	SOSTDC1
ENSG00000258334.1	-2.86035578772183	8.65709379016282e-05	ENSG00000258334
ENSG00000235370.6	-5.41588154705996	8.67804524745653e-05	DNM1P51
ENSG00000279744.1	-2.6542428384695	8.716610540489e-05	ENSG00000279744
ENSG00000236673.5	3.76284441030003	8.71689156363987e-05	ENSG00000236673
ENSG00000126822.16	2.40877701673037	8.82337140961483e-05	PLEKHG3
ENSG00000198785.4	-2.94299551564738	8.95670453780786e-05	GRIN3A
ENSG00000187714.6	-2.50292677571975	9.07076237925998e-05	SLC18A3
ENSG00000278558.4	-2.31021468351223	9.07076237925998e-05	TMEM191B
ENSG00000083097.14	-1.62536264138771	9.0928612247366e-05	DOP1A
ENSG00000065361.14	-1.83498595651628	9.09893914833028e-05	ERBB3
ENSG00000280623.1	1.76507811864868	9.12908575096114e-05	PCAT14
ENSG00000158856.18	-2.71133415739348	9.25243000537048e-05	DMTN
ENSG00000152154.10	-1.67581685460313	9.28450441785431e-05	TMEM178A
ENSG00000185559.13	-1.66562323412045	9.33204198417838e-05	DLK1
ENSG00000132561.13	-1.93841467921039	9.34546482134397e-05	MATN2
ENSG00000176399.3	2.63994752060901	9.51994954116725e-05	DMRTA1
ENSG00000015133.18	1.61845870334974	9.51994954116725e-05	CCDC88C
ENSG00000242735.1	-3.71307174020083	9.51994954116725e-05	RPSAP26
ENSG00000132975.7	-8.0723307072769	9.61663387952513e-05	GPR12
ENSG00000260966.1	-2.04711236337249	9.92945511767038e-05	ENSG00000260966
ENSG00000235314.1	-2.74752273691484	9.92945511767038e-05	LINC00957
ENSG00000261172.1	7.90354768171916	9.94934617407924e-05	ENSG00000261172
ENSG00000139874.5	-3.10230141408819	9.96156309501006e-05	SSTR1
ENSG00000230749.4	-3.57550246367157	0.000100472984290134	MEIS1-AS2
ENSG00000092445.11	1.60965993131981	0.000102465068468113	TYRO3
ENSG00000174403.15	-2.82549256691373	0.000102995894581964	MIR1-1HG-AS1
ENSG00000152785.6	2.12889670952368	0.00010322159542377	BMP3
ENSG00000267750.5	-3.01774266265819	0.000103782651962423	RUNDC3A-AS1
ENSG00000253958.1	3.04489717972912	0.000105016190538563	CLDN23
ENSG00000119547.5	-2.33542966119594	0.00010605015975443	ONECUT2
ENSG00000101438.3	-5.03879778406736	0.000106983781369446	SLC32A1
ENSG00000138379.4	-2.87813268129189	0.000107317914297339	MSTN
ENSG00000102452.15	-3.72667912278293	0.000108189503531821	NALCN
ENSG00000137033.11	-7.86158157232564	0.000108487561969288	IL33
ENSG00000182957.15	2.19917733817424	0.000108832044836073	SPATA13
ENSG00000091536.16	-2.31912052535742	0.000109930207738911	MYO15A
ENSG00000163362.10	1.85888012343718	0.000110235704615582	INAVA
ENSG00000126785.12	-2.34995366504786	0.000111521212122387	RHOJ
ENSG00000124749.16	-1.90298333565942	0.000112294576580372	COL21A1
ENSG00000162745.10	-1.71489475616301	0.000112500613942111	OLFML2B
ENSG00000134363.11	1.72167937225143	0.000113133218672585	FST
ENSG00000122548.5	-3.22428904831645	0.000113544554608953	KIAA0087
ENSG00000175395.15	-2.14380942794769	0.000116025831703877	ZNF25
ENSG00000148677.6	1.91450793630541	0.000118788103262848	ANKRD1
ENSG00000158987.20	-1.73637032329608	0.000119243077180424	RAPGEF6
ENSG00000168993.14	-3.34577683096665	0.000119758600288095	CPLX1
ENSG00000175772.10	-7.82716467040519	0.000120092345211655	LINC01106
ENSG00000240240.8	-7.81054015941628	0.000120831737725654	ENSG00000240240
ENSG00000179954.15	-2.12003608495541	0.000121939813226114	SSC5D
ENSG00000225988.1	-5.04111706758269	0.000122501080713573	LAMP5-AS1
ENSG00000205835.8	-3.69746396181004	0.000123485936029846	GMNC
ENSG00000165566.12	-3.47710703844137	0.000124691762866823	AMER2
ENSG00000177692.11	7.85811687402985	0.000124691762866823	DNAJC28
ENSG00000157680.15	-2.67978350120031	0.000124878847849868	DGKI
ENSG00000154478.3	-7.88054794059774	0.000125114708931834	GPR26
ENSG00000105650.21	-2.38528042656319	0.000127549556890219	ENSG00000105650
ENSG00000175197.11	-1.70964552280426	0.000128572610469811	DDIT3
ENSG00000157510.13	-2.14956132720891	0.0001290980063417	AFAP1L1
ENSG00000249690.1	-7.78902890331888	0.000129660770910911	ENSG00000249690
ENSG00000173267.13	-3.05823841935432	0.000129886091330629	SNCG
ENSG00000184261.4	2.07701421491359	0.000130937139026868	KCNK12
ENSG00000149564.11	2.42971006962475	0.000131672676027219	ESAM
ENSG00000283709.1	-2.54504933629077	0.000132427992024006	FAM238C
ENSG00000116560.10	1.85387573702614	0.000132806725038275	SFPQ
ENSG00000181163.13	1.55780543829698	0.000132806725038275	NPM1
ENSG00000164604.12	-3.03799149230002	0.00013324715768722	GPR85
ENSG00000163618.17	-1.96406664349939	0.000134205460858504	CADPS
ENSG00000196296.13	-2.79508782453244	0.000134205460858504	ATP2A1
ENSG00000164674.15	-3.19640050314123	0.00013543362123038	SYTL3
ENSG00000184697.6	1.86477972537716	0.000135656455844847	CLDN6
ENSG00000273312.2	-8.26711323679836	0.000135948155237093	ENSG00000273312
ENSG00000107821.14	-2.47784950107627	0.000136024015891217	KAZALD1
ENSG00000177511.5	-2.01305804795021	0.000136441541358522	ST8SIA3
ENSG00000273259.3	-7.75902008095943	0.000136547059327838	ENSG00000273259
ENSG00000262526.2	7.86975533757144	0.000136614176771777	ENSG00000262526
ENSG00000281406.1	1.89941466301342	0.000140006356210071	BLACAT1
ENSG00000266094.7	-2.32560380568325	0.000141867395075656	RASSF5
ENSG00000160961.11	-3.41093637092344	0.000142404341756977	ZNF333
ENSG00000138944.7	-1.74506183580342	0.000143039181627906	SHISAL1
ENSG00000163814.7	-3.09677852960808	0.000143134136897514	CDCP1
ENSG00000136982.5	1.89023756805867	0.000145313530009327	DSCC1
ENSG00000112029.9	1.55787517688276	0.000145610284952277	FBXO5
ENSG00000177839.6	-1.87219963118413	0.00014886208361935	PCDHB9
ENSG00000265763.3	-2.60537072164596	0.000153091601992683	ZNF488
ENSG00000173157.16	-1.95997863726692	0.000153946113304272	ADAMTS20
ENSG00000119138.4	-2.4115840005915	0.000156787120758019	KLF9
ENSG00000166035.10	5.16139679309876	0.000156842705371467	LIPC
ENSG00000134954.14	1.55437967086451	0.000158907483431058	ETS1
ENSG00000139890.9	-2.20530175723791	0.000161957815415959	REM2
ENSG00000167972.13	-1.78546012771018	0.000163778024619954	ABCA3
ENSG00000062822.12	1.67727469514154	0.000163778024619954	POLD1
ENSG00000255571.8	-3.4192300161887	0.000164215265967183	MIR9-3HG
ENSG00000100100.12	-1.83754867963953	0.000165171082025754	PIK3IP1
ENSG00000170153.10	-1.55109481025624	0.000165171082025754	RNF150
ENSG00000185905.3	3.59341520311476	0.000165751258031202	C16orf54
ENSG00000275131.2	-2.8602864357115	0.000168154092393642	ENSG00000275131
ENSG00000121743.3	-3.27963584833532	0.000168521218941656	GJA3
ENSG00000221946.7	-2.76053692912121	0.000168917000351728	FXYD7
ENSG00000029534.19	-2.17451943994745	0.000169230182211586	ANK1
ENSG00000100739.10	-3.53459761459884	0.000170360010205595	BDKRB1
ENSG00000185046.18	-2.19598570472314	0.000170609399931789	ANKS1B
ENSG00000131730.15	-3.7098512214645	0.000173656989001406	CKMT2
ENSG00000204262.11	-1.61932668135082	0.000173976860869291	COL5A2
ENSG00000117154.11	-3.00149541223083	0.000173976860869291	IGSF21
ENSG00000132386.10	1.70872712583821	0.000174754086839695	SERPINF1
ENSG00000225125.2	-2.56635094787081	0.000175066293310283	RANP4
ENSG00000145721.11	2.22440764913525	0.000176280082366699	LIX1
ENSG00000095713.13	-2.20318699623048	0.000177585667988748	CRTAC1
ENSG00000146143.17	1.79074725224816	0.000177678024659465	PRIM2
ENSG00000188257.10	-7.83135958835376	0.000179847896905637	PLA2G2A
ENSG00000129244.8	-2.28088285938404	0.000179847896905637	ATP1B2
ENSG00000149294.16	-2.83835055593237	0.000179847896905637	NCAM1
ENSG00000121570.12	1.79898019030947	0.000179871664316684	DPPA4
ENSG00000160471.12	-2.60704944579568	0.000181861417987227	COX6B2
ENSG00000260691.5	-2.60967854535835	0.000182160563851335	ANKRD20A1
ENSG00000280334.1	-2.58842278040285	0.000186678313445767	ENSG00000280334
ENSG00000156299.13	1.84301182444404	0.000188660841492247	TIAM1
ENSG00000164951.15	-2.35621327065616	0.000189199571591673	PDP1
ENSG00000229557.1	7.74604257957024	0.000191543164904401	LINC00379
ENSG00000137449.15	-2.76777009643816	0.000192109801855851	CPEB2
ENSG00000163235.15	3.1177514700606	0.000194254254525223	TGFA
ENSG00000130287.13	-2.35106611245293	0.000194650205803801	NCAN
ENSG00000155760.2	1.51537982072397	0.000194650205803801	FZD7
ENSG00000168267.6	-8.04482015848502	0.000195426950381157	PTF1A
ENSG00000010310.8	-2.23974625964661	0.000195426950381157	GIPR
ENSG00000167526.13	1.61269419232802	0.000195482723030389	RPL13
ENSG00000186862.17	-3.2985746836319	0.000199559724459936	PDZD7
ENSG00000203952.9	1.90439406685227	0.000201914936978333	CCDC160
ENSG00000141179.13	2.30860265140607	0.000201914936978333	PCTP
ENSG00000129048.6	-7.65787659855193	0.000203916723639604	ACKR4
ENSG00000168079.16	-7.65787659855193	0.000203916723639604	SCARA5
ENSG00000115839.17	1.59301120266299	0.000204417901817687	RAB3GAP1
ENSG00000072832.14	-2.28953825593642	0.000205365930002311	CRMP1
ENSG00000173207.12	1.58479166194417	0.000208640583142701	CKS1B
ENSG00000283064.1	-2.78664097396692	0.00020993674055862	ENSG00000283064
ENSG00000118322.12	7.72411014997659	0.000210910158401528	ATP10B
ENSG00000113532.12	-2.42850223675181	0.000210910158401528	ST8SIA4
ENSG00000176853.15	2.14352542951771	0.000214491563287679	FAM91A1
ENSG00000108405.3	-7.70066323326154	0.000214649568353605	P2RX1
ENSG00000279762.3	-2.83951831536271	0.000217173344636363	ENSG00000279762
ENSG00000101003.9	1.62271055544466	0.000218544633062018	GINS1
ENSG00000128242.12	2.06173393864993	0.000226278474186198	GAL3ST1
ENSG00000156475.18	-1.6560136532846	0.000226962920405322	PPP2R2B
ENSG00000168702.17	-2.42859584109497	0.000229089854285487	LRP1B
ENSG00000188573.7	-2.92430915475864	0.000231097981012682	FBLL1
ENSG00000144354.13	1.57613535867885	0.000234120567644883	CDCA7
ENSG00000109854.13	2.72125854793969	0.000234252558070672	HTATIP2
ENSG00000184916.8	-1.7778415783333	0.000234252558070672	JAG2
ENSG00000183196.8	1.73628413428452	0.000234252558070672	CHST6
ENSG00000182674.5	-2.57383289308328	0.000235078497437571	KCNB2
ENSG00000133958.13	-2.90869242868436	0.000237955270959117	UNC79
ENSG00000196104.10	-2.46076145746738	0.000241264986606048	SPOCK3
ENSG00000196090.12	-2.54207609658954	0.000241635344081885	PTPRT
ENSG00000176840.11	-5.75718276822037	0.000241635344081885	MIR7-3HG
ENSG00000162552.14	-2.45351705206042	0.000241635344081885	WNT4
ENSG00000284708.1	-7.61803723502422	0.000241635344081885	ENSG00000284708
ENSG00000198768.10	2.74579762448956	0.000242626231515985	APCDD1L
ENSG00000278730.1	-1.58344521952611	0.000244525145129889	ENSG00000278730
ENSG00000174145.7	-2.62182552927181	0.000244762805810558	NWD2
ENSG00000037280.15	1.72420661982802	0.000245139041288669	FLT4
ENSG00000120675.5	1.88200889036361	0.000251891336584382	DNAJC15
ENSG00000125730.16	-5.69595393502026	0.00025649953667432	C3
ENSG00000167754.12	-7.59757030664599	0.000258621698196113	KLK5
ENSG00000233927.4	1.79214580935989	0.000260372423274303	RPS28
ENSG00000177706.8	-1.80342912857996	0.000261431708491394	FAM20C
ENSG00000054598.6	1.51562579482372	0.000262628533023892	FOXC1
ENSG00000217236.1	2.71386351857792	0.000263040983069435	SP9
ENSG00000274922.1	3.37086194601347	0.000263040983069435	ENSG00000274922
ENSG00000161270.19	-4.34382960029986	0.000264348832776241	NPHS1
ENSG00000150627.15	-1.8211549082175	0.000264496962956581	WDR17
ENSG00000024422.11	-1.58119372739488	0.000266692452522073	EHD2
ENSG00000146013.10	2.73951406806214	0.000267346373355022	GFRA3
ENSG00000101349.16	-3.02962812037908	0.000271509230517753	PAK5
ENSG00000184678.10	-2.2211215921433	0.000271896992205808	HIST2H2BE
ENSG00000101017.13	5.01543949806116	0.000272090544925211	CD40
ENSG00000122952.16	1.73901738548121	0.000272321382708385	ZWINT
ENSG00000101057.15	1.57336008166631	0.000274898461378246	MYBL2
ENSG00000119771.14	-1.78055020468841	0.000276460699361294	KLHL29
ENSG00000108953.16	1.84015710666157	0.000278358109324362	YWHAE
ENSG00000068976.13	-2.35887369873651	0.000279409620865234	PYGM
ENSG00000115896.15	-2.89134896403947	0.000280351773978722	PLCL1
ENSG00000167434.9	3.03932849674575	0.000281183072097228	CA4
ENSG00000005884.17	-2.27972179111922	0.000281383473518214	ITGA3
ENSG00000138136.6	-2.86307056825995	0.000282008666104537	LBX1
ENSG00000183273.6	2.71637243141826	0.000282031197873498	CCDC60
ENSG00000197956.9	3.90045762651868	0.000282645276408284	S100A6
ENSG00000136999.4	-2.42614029644526	0.000282794641742103	CCN3
ENSG00000239828.6	-3.97546927724978	0.000284845927219753	ENSG00000239828
ENSG00000261582.1	-4.96048645574528	0.000285628799537921	ENSG00000261582
ENSG00000167476.10	-1.98813783985845	0.000285755375227037	JSRP1
ENSG00000111142.13	2.10035848515257	0.000287249924900823	METAP2
ENSG00000196126.11	2.57367152584361	0.000289397140314062	HLA-DRB1
ENSG00000256124.5	2.63246137556502	0.00028972205769401	LINC01152
ENSG00000163492.14	-3.57379758416518	0.000291261884156475	CCDC141
ENSG00000172164.13	-1.5974030428937	0.000291350778992901	SNTB1
ENSG00000138653.9	-3.82637984894298	0.000291350778992901	NDST4
ENSG00000185880.12	-2.24612245222428	0.000293446148373675	TRIM69
ENSG00000250423.2	-7.56289827909402	0.000295105138658221	KIAA1210
ENSG00000159307.18	-1.93016135999997	0.000295918765058097	SCUBE1
ENSG00000133687.15	-1.74471510633812	0.00029784067453697	TMTC1
ENSG00000149218.4	-1.66601633558642	0.000298080617092769	ENDOD1
ENSG00000260838.3	-3.00381806538064	0.000298823985572381	ENSG00000260838
ENSG00000149575.5	-2.78542920921553	0.000299660312715124	SCN2B
ENSG00000233110.1	-3.24843627893857	0.000303485075323172	ENSG00000233110
ENSG00000149418.10	3.31786132074978	0.000303485075323172	ST14
ENSG00000149380.11	-4.09514207276326	0.000304143841923382	P4HA3
ENSG00000021645.18	-2.32590001499354	0.000304143841923382	NRXN3
ENSG00000279013.1	-5.33891986293549	0.000304170648624149	ENSG00000279013
ENSG00000170113.15	-1.97207395718602	0.000304219021942865	NIPA1
ENSG00000196159.11	-1.85287008913773	0.000306163614146721	FAT4
ENSG00000103888.16	-2.59985766879521	0.000306193148441155	CEMIP
ENSG00000112118.18	2.76740364067217	0.000307294223509531	MCM3
ENSG00000189108.12	-5.67450718937238	0.000307294223509531	IL1RAPL2
ENSG00000185808.13	-1.96474846341141	0.000307294223509531	PIGP
ENSG00000267023.5	-2.45397131218773	0.000309586695545203	LRRC37A16P
ENSG00000164125.15	-2.06099666310052	0.000319995805074743	GASK1B
ENSG00000162426.14	-2.34911536593045	0.000320531855517739	SLC45A1
ENSG00000159228.12	1.73536788729008	0.000320734173738531	CBR1
ENSG00000156804.7	-2.18618639246984	0.000324091162950571	FBXO32
ENSG00000196358.10	-2.00095591991743	0.000327403769261398	NTNG2
ENSG00000214827.9	-8.04238514925407	0.000327542121243368	MTCP1
ENSG00000172014.12	-2.86219328742243	0.000329358436550048	ANKRD20A4
ENSG00000198873.11	1.69270797812149	0.000330478532378716	GRK5
ENSG00000107560.10	2.24002552055076	0.000332593437987462	RAB11FIP2
ENSG00000181541.5	-3.19154474745127	0.000332664729147807	MAB21L2
ENSG00000235852.1	-5.36255905841882	0.000332777680039299	ENSG00000235852
ENSG00000130304.16	-1.69532040389444	0.000333736809346755	SLC27A1
ENSG00000033030.13	-1.80432655298774	0.000334198972661459	ZCCHC8
ENSG00000260196.1	-1.7493510849738	0.00033440246772193	ENSG00000260196
ENSG00000254528.7	-2.4043349270185	0.000334519461640224	ENSG00000254528
ENSG00000107562.16	-1.95113555941872	0.000336493231741889	CXCL12
ENSG00000265766.3	5.0262978400369	0.000337632309322949	CXADRP3
ENSG00000128655.17	-1.79464422501303	0.00034214531174809	PDE11A
ENSG00000258616.5	-7.57768466590818	0.00034214531174809	LINC02303
ENSG00000146834.13	1.63586643105196	0.000345447917326523	MEPCE
ENSG00000270903.1	-3.50749207835891	0.000346587364462433	HNRNPA3P9
ENSG00000152932.7	-2.94678727273687	0.000346587364462433	RAB3C
ENSG00000158258.16	-1.51678905923258	0.000347639998827225	CLSTN2
ENSG00000174453.9	-5.581883461308	0.000349340164730287	VWC2L
ENSG00000135924.15	-1.58803441937051	0.000349340164730287	DNAJB2
ENSG00000123243.14	-1.90535477193286	0.000351596020625962	ITIH5
ENSG00000170417.15	-1.73169023034063	0.00035200032002161	TMEM182
ENSG00000137818.11	4.02975240952346	0.000353434343547484	RPLP1
ENSG00000019991.15	-4.63775860241243	0.000355067533657236	HGF
ENSG00000157388.15	-2.23839275428313	0.000362293527281008	CACNA1D
ENSG00000250125.1	-7.50581668119205	0.000362293527281008	LINC02232
ENSG00000123999.4	-3.76571663145354	0.000362293527281008	INHA
ENSG00000163644.14	-1.71360381827672	0.000363564393355048	PPM1K
ENSG00000172985.10	-2.15507732380992	0.000364096544862146	SH3RF3
ENSG00000165474.5	-3.83935210472001	0.000368453723752386	GJB2
ENSG00000172461.10	-1.70774907350479	0.000368666533693188	FUT9
ENSG00000074317.10	-4.1655317915193	0.000370632494400839	SNCB
ENSG00000152128.13	-2.46423001897885	0.000370632494400839	TMEM163
ENSG00000277476.1	-1.81877779351694	0.000370843968393443	ENSG00000277476
ENSG00000100427.15	-4.92399531911851	0.000370981402620351	MLC1
ENSG00000006625.17	1.79990346993751	0.000371321027731896	GGCT
ENSG00000100678.18	-2.11996828473507	0.000373152473311126	SLC8A3
ENSG00000148798.10	-3.08726864263842	0.000375559139770654	INA
ENSG00000188004.9	-7.53767551403163	0.000376148845909318	SNHG28
ENSG00000156265.15	-2.51306563465009	0.000377726331301604	MAP3K7CL
ENSG00000279675.1	-3.82820523129779	0.000377726331301604	ENSG00000279675
ENSG00000174371.16	1.69165882448887	0.000378298295155042	EXO1
ENSG00000006283.17	-1.73852672366385	0.000378874576364879	CACNA1G
ENSG00000162520.14	-3.55976140249765	0.000380153481241376	SYNC
ENSG00000259663.2	-3.215558631622	0.000383596596643237	ENSG00000259663
ENSG00000163435.15	2.14540355508653	0.000384396684761025	ELF3
ENSG00000175985.9	-4.86495000942444	0.000384396684761025	PLEKHD1
ENSG00000075043.18	-1.84567153336471	0.000384396684761025	KCNQ2
ENSG00000174938.14	-1.45954728921594	0.000386315455280061	SEZ6L2
ENSG00000133105.7	-7.52808964986518	0.000389078680703825	RXFP2
ENSG00000119125.16	-7.50613605831859	0.000391748039277564	GDA
ENSG00000173626.9	-7.6026300018488	0.000396077366406497	TRAPPC3L
ENSG00000180998.11	-2.04079942754052	0.000398353701581071	GPR137C
ENSG00000186628.12	-7.61669464619963	0.00040537642273583	FSD2
ENSG00000185697.16	1.93690403636975	0.000405699466988944	MYBL1
ENSG00000138678.10	-3.26400200950686	0.000407431317853377	GPAT3
ENSG00000177791.11	-2.48916271459321	0.000407641157701502	MYOZ1
ENSG00000124772.11	-2.60192336696072	0.000408955780546477	CPNE5
ENSG00000115353.10	-4.72350175086095	0.000409498231123451	TACR1
ENSG00000167889.12	-1.79327933368486	0.000413713067189543	MGAT5B
ENSG00000279333.1	7.60086279738001	0.00041478641798422	ENSG00000279333
ENSG00000261115.5	-2.02251661363342	0.000417446737928794	TMEM178B
ENSG00000169618.6	-2.62146182581255	0.000417485970801125	PROKR1
ENSG00000089685.14	1.61228990191315	0.000418865220014255	BIRC5
ENSG00000015520.14	4.05634094205809	0.0004228250024538	NPC1L1
ENSG00000071889.16	1.72579362087551	0.000426223265951648	FAM3A
ENSG00000023697.12	1.66533371584006	0.000438547002337625	DERA
ENSG00000186479.4	-2.91531402098748	0.000441449582395567	RGS7BP
ENSG00000157916.19	-3.33259748238299	0.00044592214284976	RER1
ENSG00000113594.9	-1.54954325413256	0.000446265934503611	LIFR
ENSG00000179832.17	-1.90306267009155	0.000446577352226916	MROH1
ENSG00000153551.13	1.56039897252831	0.000446863318961997	CMTM7
ENSG00000175662.17	-1.59536619532978	0.000448838036475517	TOM1L2
ENSG00000154146.12	2.12771115235222	0.000448838036475517	NRGN
ENSG00000132718.8	-1.6577060688739	0.000450742885696357	SYT11
ENSG00000152661.7	1.92215952716693	0.000453761687494993	GJA1
ENSG00000168938.5	-2.03293992556681	0.000455343907429467	PPIC
ENSG00000084764.10	-1.66201458734821	0.000463462444550962	MAPRE3
ENSG00000079805.16	1.50194817550941	0.000464277131335548	DNM2
ENSG00000107438.8	1.71104568852325	0.000464883220335745	PDLIM1
ENSG00000213931.5	7.57916967886591	0.000464915060536137	HBE1
ENSG00000163545.8	1.68567469993661	0.000465219772763658	NUAK2
ENSG00000158089.14	-2.22758623362806	0.000470757733034201	GALNT14
ENSG00000165186.11	-2.46648002323891	0.000472092242931877	PTCHD1
ENSG00000167549.18	-1.82779081726911	0.000472861372616812	CORO6
ENSG00000138771.14	1.53436914429712	0.000479955394465712	SHROOM3
ENSG00000163864.15	-2.57857724066968	0.000489681420792392	NMNAT3
ENSG00000198467.13	-1.8129270009447	0.000492172706010545	TPM2
ENSG00000188612.11	-4.25985185090775	0.000492478396975588	SUMO2
ENSG00000108439.10	1.98624745412109	0.000497533785186151	PNPO
ENSG00000116062.14	1.57329100329883	0.000499656157143362	MSH6
ENSG00000132702.12	-2.64451515365636	0.000502189488116161	HAPLN2
ENSG00000140538.16	-1.63105431114841	0.000502787356583838	NTRK3
ENSG00000173546.7	-2.64122849790606	0.000509959992779108	CSPG4
ENSG00000258498.8	3.27518203674125	0.000514910986558203	DIO3OS
ENSG00000188641.12	-2.41251504462717	0.000516070915776764	DPYD
ENSG00000236106.1	3.16019042236213	0.000517560619157797	ENSG00000236106
ENSG00000173442.12	-2.01800544770816	0.000523735052548026	EHBP1L1
ENSG00000067840.12	-1.56110754560581	0.000535402508583513	PDZD4
ENSG00000163935.13	1.63576344728506	0.000535402508583513	SFMBT1
ENSG00000236283.4	-7.65369880870762	0.000541700389767344	ENSG00000236283
ENSG00000246859.2	-1.7949052925935	0.000542612653939484	STARD4-AS1
ENSG00000256973.1	-2.30398354295099	0.000547633411998164	ENSG00000256973
ENSG00000013364.18	-1.75379364941374	0.000551413398930475	MVP
ENSG00000085998.13	1.69406998322543	0.000552356237161279	POMGNT1
ENSG00000265992.1	2.8085650323228	0.000553204732104872	ESRG
ENSG00000260057.5	7.50114782476825	0.000554538454696819	LINC01571
ENSG00000133574.9	7.50114782476825	0.000554538454696819	GIMAP4
ENSG00000157765.11	-2.91976734770077	0.000558594539265467	SLC34A2
ENSG00000159217.9	1.48066314063286	0.000563798149133898	IGF2BP1
ENSG00000162618.13	3.31017681404191	0.000563798149133898	ADGRL4
ENSG00000003436.15	1.68008528326406	0.000564792114893181	TFPI
ENSG00000164736.5	2.57456422130832	0.000566901085321742	SOX17
ENSG00000106003.12	-1.85381091813818	0.000574448190447722	LFNG
ENSG00000128253.13	-7.57055641492754	0.000577743713544157	RFPL2
ENSG00000279288.1	-7.40751047751581	0.000583792209808876	ENSG00000279288
ENSG00000091656.15	-1.49108900518829	0.000585331615205283	ZFHX4
ENSG00000141560.14	1.60310618930045	0.000585331615205283	FN3KRP
ENSG00000146731.10	1.66564055244196	0.000585423901393471	CCT6A
ENSG00000173530.5	1.5976962914216	0.000590478571403231	TNFRSF10D
ENSG00000120332.15	-4.61505989761912	0.000590954705077442	TNN
ENSG00000175513.9	3.21762696179987	0.000591644366147648	TSGA10IP
ENSG00000246922.8	-2.16611596938085	0.000591644366147648	UBAP1L
ENSG00000224431.1	-7.38438156940027	0.00059164994704518	ENSG00000224431
ENSG00000199080.1	-7.47780760798277	0.000593446030714573	MIR133B
ENSG00000050030.13	-2.64560086530094	0.000595167725958957	NEXMIF
ENSG00000198157.10	1.57849230654681	0.000600361677457392	HMGN5
ENSG00000239922.1	-2.9169716244196	0.000600361677457392	ENSG00000239922
ENSG00000187824.8	-2.05859527142513	0.000601650022286879	TMEM220
ENSG00000278991.1	-2.76916954701654	0.000608209788110159	ENSG00000278991
ENSG00000127423.10	2.68306864627281	0.000612583930816269	AUNIP
ENSG00000175879.8	-2.56241023063097	0.000614189053784482	HOXD8
ENSG00000178718.6	1.97257395498113	0.000629383277250176	RPP25
ENSG00000100345.20	1.45716514263613	0.000629607565381745	MYH9
ENSG00000270059.1	-2.91541848435511	0.000629607565381745	ENSG00000270059
ENSG00000172238.4	-3.00737054712698	0.000635113625447097	ATOH1
ENSG00000159784.17	-2.19015441178346	0.000640301586450294	FAM131B
ENSG00000104833.11	-2.76598606287295	0.000640357451835751	TUBB4A
ENSG00000183242.11	-4.69512159788072	0.00064236385587978	WT1-AS
ENSG00000165985.9	-3.92657881966505	0.000649239881313085	C1QL3
ENSG00000096696.13	1.93412735398592	0.000657981870470388	DSP
ENSG00000136828.18	-1.6018710330366	0.000658978178371457	RALGPS1
ENSG00000110427.14	-1.85104357487731	0.00066274436476108	KIAA1549L
ENSG00000003402.19	1.78368173748375	0.000668736601082881	CFLAR
ENSG00000149926.13	-2.28802932112775	0.000674734397413437	FAM57B
ENSG00000250159.6	-7.36005196702263	0.000674734397413437	ENSG00000250159
ENSG00000145526.11	-2.48358383570048	0.000674734397413437	CDH18
ENSG00000169918.9	-2.35308642296036	0.000674734397413437	OTUD7A
ENSG00000134917.9	-2.84519398433448	0.00067656632485897	ADAMTS8
ENSG00000145703.15	1.5505016507042	0.000677080927036412	IQGAP2
ENSG00000248605.5	4.57223732725218	0.000677080927036412	ENSG00000248605
ENSG00000108001.13	-1.81067595761892	0.00067886599174158	EBF3
ENSG00000129474.15	1.50612686923484	0.00067886599174158	AJUBA
ENSG00000043462.11	-3.72117038742923	0.000683696693540223	LCP2
ENSG00000144355.14	-4.55168833547879	0.000689775043320905	DLX1
ENSG00000164093.15	-2.69479092172839	0.000692110466815805	PITX2
ENSG00000175920.16	-2.99251517771833	0.000694826951984709	DOK7
ENSG00000155792.9	-1.93947315673505	0.000696592186954621	DEPTOR
ENSG00000154153.13	-2.10308961520352	0.000703074395586609	RETREG1
ENSG00000143476.17	1.77583049217914	0.000705453724145241	DTL
ENSG00000166682.10	-2.76923277477858	0.000707140373410733	TMPRSS5
ENSG00000116183.10	-2.37205213001488	0.000708188908263286	PAPPA2
ENSG00000081665.13	-1.49091914942854	0.000728671442198857	ZNF506
ENSG00000152270.8	1.45120308483028	0.000731572445957054	PDE3B
ENSG00000135750.14	-2.36895003580182	0.000731572445957054	KCNK1
ENSG00000171115.3	7.41992151745855	0.000736732785803885	GIMAP8
ENSG00000120049.18	-1.75656743950308	0.000743106899514332	KCNIP2
ENSG00000139914.6	-3.19239555919687	0.000743964464608932	FITM1
ENSG00000127399.14	2.95015833010439	0.000751371526357029	LRRC61
ENSG00000144339.11	-2.43281364911812	0.000757728073793313	TMEFF2
ENSG00000261101.2	-3.44220613725695	0.000761195388152965	ENSG00000261101
ENSG00000181408.3	-3.04273092697047	0.000761722351862292	UTS2R
ENSG00000261292.2	-5.50935337071155	0.000770055681124811	ENSG00000261292
ENSG00000188730.4	-2.95462220081486	0.000780997480207629	VWC2
ENSG00000155465.18	-1.91595018180643	0.000786074137968582	SLC7A7
ENSG00000224165.5	-2.20603734827381	0.000786817825297457	DNAJC27-AS1
ENSG00000158445.9	-2.03356897152049	0.000790665273640765	KCNB1
ENSG00000279571.3	-3.72652007199656	0.000800875902764316	ENSG00000279571
ENSG00000135116.9	-1.74577052401477	0.000818808056257481	HRK
ENSG00000069399.14	-3.25719054192061	0.000819302250138803	BCL3
ENSG00000146147.14	-4.83974127941119	0.00082065521145462	MLIP
ENSG00000116237.15	1.57719776551109	0.000822010834288669	ICMT
ENSG00000167858.12	-7.28584501009559	0.000836893987791598	TEKT1
ENSG00000174473.15	-3.75079496667005	0.000841453257614824	GALNTL6
ENSG00000146457.14	1.48990674376673	0.000841453257614824	WTAP
ENSG00000225449.3	-7.31899634492193	0.00084277597506798	RAB6C-AS1
ENSG00000183160.8	-2.08726559547886	0.000844854288361789	TMEM119
ENSG00000128708.12	1.9489129412416	0.000845850503217035	HAT1
ENSG00000154678.16	-1.86762134055489	0.000851176556413087	PDE1C
ENSG00000237854.3	-7.28164179027063	0.000854027209683256	LINC00674
ENSG00000136943.10	2.07180084063164	0.000858410185721746	CTSV
ENSG00000115840.13	-1.663997129344	0.000859135460837301	SLC25A12
ENSG00000110446.10	2.15264999865265	0.000862774175462391	SLC15A3
ENSG00000100083.18	1.71471656516961	0.000867809853776851	GGA1
ENSG00000112312.9	1.74845695851409	0.000867809853776851	GMNN
ENSG00000118557.15	-1.98175181594592	0.000871621363438625	PMFBP1
ENSG00000241370.5	-6.85798264795566	0.000874970037216376	RPP21
ENSG00000198133.8	-2.72748070865203	0.000887130053121356	TMEM229B
ENSG00000170006.11	1.94616261419926	0.000889871886069695	TMEM154
ENSG00000115457.9	1.5108925453852	0.000891112412242343	IGFBP2
ENSG00000230224.1	-2.83944206725907	0.000891424132116662	PHBP9
ENSG00000105499.13	-2.43200296564966	0.000893060770611498	PLA2G4C
ENSG00000124802.11	1.48753391990033	0.000894303323511734	EEF1E1
ENSG00000050438.16	-2.64929791273629	0.000894303323511734	SLC4A8
ENSG00000106211.8	-1.50167970601382	0.000897114232904324	HSPB1
ENSG00000061492.11	3.38409459882341	0.000903987030646073	WNT8A
ENSG00000279798.1	-2.32208085200171	0.000903990807125995	ENSG00000279798
ENSG00000255079.1	7.3676315434725	0.000905486015791738	ENSG00000255079
ENSG00000011028.13	-1.865151031869	0.000906343888142957	ENSG00000011028
ENSG00000092140.14	2.02867601557549	0.000907134313056946	G2E3
ENSG00000139915.19	-2.15982973530492	0.000910847795768662	MDGA2
ENSG00000196526.10	-1.53427336697993	0.000912525023129503	AFAP1
ENSG00000170270.4	4.43426225645812	0.000919061358860822	GON7
ENSG00000216901.1	-2.58922360843536	0.000921206378695506	ZNF603P
ENSG00000099365.10	-1.80738678663894	0.00092630250681167	STX1B
ENSG00000157542.9	-1.93810467323533	0.000927577160894988	KCNJ6
ENSG00000162924.13	-4.46140571851759	0.000929122274545461	REL
ENSG00000263786.1	-2.5991282345836	0.000933885466550389	ENSG00000263786
ENSG00000240038.6	-1.70616182843339	0.000943339205196155	AMY2B
ENSG00000181800.5	-3.97583505565989	0.000947170968614606	CELF2-AS1
ENSG00000204217.13	-1.57280513115789	0.00095396327551404	BMPR2
ENSG00000169856.8	-1.71301153572994	0.000956394638568701	ONECUT1
ENSG00000253882.6	-6.59556163530769	0.00096957773850138	ENSG00000253882
ENSG00000112414.14	-1.58780759844274	0.0009716620606636	ADGRG6
ENSG00000198074.9	-4.86775928710358	0.000971690344190566	AKR1B10
ENSG00000005187.11	1.93850487732191	0.000973938943494165	ACSM3
ENSG00000165898.13	3.45260412158645	0.000980147995720666	ISCA2
ENSG00000165617.14	2.62377434065202	0.000980598455920837	DACT1
ENSG00000147642.16	-2.28755773185366	0.000986934784989008	SYBU
ENSG00000259946.1	-2.916784331566	0.000990005402535549	ENSG00000259946
ENSG00000183206.17	3.66287115439486	0.000991635561682732	POTEC
ENSG00000189166.6	7.32030416168916	0.00100799585869986	TNRC18P3
ENSG00000146054.17	-2.82631993336632	0.00100853489135682	TRIM7
ENSG00000107518.16	-1.64210119825228	0.00100951743204434	ATRNL1
ENSG00000138741.10	-2.06329765976654	0.0010115813623359	TRPC3
ENSG00000162641.18	-3.98114081239635	0.00101300606513208	AKNAD1
ENSG00000261061.1	1.80265200291648	0.00102299146354029	ENSG00000261061
ENSG00000051180.16	1.96134028543024	0.00102584695258837	RAD51
ENSG00000103044.10	2.0314993717421	0.00103029925953777	HAS3
ENSG00000272573.5	1.73218481375407	0.00103408184234894	MUSTN1
ENSG00000254245.2	-2.96931696751	0.00103934022445848	PCDHGA3
ENSG00000167617.2	-2.08499302849037	0.00104381539762668	CDC42EP5
ENSG00000231312.6	-2.3865119174456	0.00104381539762668	MAP4K3-DT
ENSG00000274561.1	-2.20960339552048	0.00104603309527049	ENSG00000274561
ENSG00000260807.6	-1.82627010350063	0.00104838672340715	ENSG00000260807
ENSG00000092758.15	-1.93565588235871	0.00104855456893029	COL9A3
ENSG00000184838.14	-2.12423782809453	0.00105339495375415	PRR16
ENSG00000168546.10	-1.72891854038403	0.00106176936549685	GFRA2
ENSG00000267519.5	6.46481488452044	0.00106367288070254	ENSG00000267519
ENSG00000172789.3	-2.18691644306785	0.00106375712364545	HOXC5
ENSG00000129355.6	-2.55951380754187	0.00106406696559456	CDKN2D
ENSG00000196262.13	1.83863130287018	0.0010694920382145	PPIA
ENSG00000136630.12	-2.60077577782629	0.00107590270300515	HLX
ENSG00000256591.5	-3.21129323625266	0.0010932964223031	ENSG00000256591
ENSG00000117598.11	-2.83080712352213	0.0010932964223031	PLPPR5
ENSG00000011677.12	-1.93309219153318	0.00109512063498719	GABRA3
ENSG00000110090.12	-1.88546862743141	0.00109512063498719	CPT1A
ENSG00000103196.11	-3.06124529111155	0.00110199505287993	CRISPLD2
ENSG00000256278.1	-7.30399692039283	0.00110408259815603	ENSG00000256278
ENSG00000183783.6	-2.9767678537621	0.00111317988560633	KCTD8
ENSG00000178695.5	-1.728211068195	0.0011203485074402	KCTD12
ENSG00000144712.11	-1.57631784510906	0.00113120649991722	CAND2
ENSG00000151376.16	2.05053005176604	0.00113618483362979	ME3
ENSG00000105722.9	1.68395891289763	0.00114259403183812	ERF
ENSG00000183048.11	8.17745767079443	0.00114586557777437	SLC25A10
ENSG00000204176.13	-1.93721195703171	0.00116878084493375	SYT15
ENSG00000198829.6	-5.459622797609	0.00117702351865876	SUCNR1
ENSG00000168056.15	-2.00506046438625	0.00118103533832755	LTBP3
ENSG00000165475.13	-2.1434221614627	0.00118103533832755	CRYL1
ENSG00000259223.2	4.51657121355206	0.0011840036601688	ENSG00000259223
ENSG00000063438.16	-2.50261190450648	0.0011867448218193	AHRR
ENSG00000130294.15	-2.0383535003296	0.00118749567885917	KIF1A
ENSG00000168334.8	-2.5053903538773	0.00121010446675986	XIRP1
ENSG00000127022.14	1.58812203627792	0.00121091428933738	CANX
ENSG00000283638.2	2.28465672428985	0.00121421675590007	ENSG00000283638
ENSG00000167900.11	1.51954200806962	0.0012305071002318	TK1
ENSG00000077157.21	-1.45291808892771	0.00123954462077601	PPP1R12B
ENSG00000198719.8	1.41040802059536	0.00125995528822443	DLL1
ENSG00000243902.6	-7.32144608206194	0.00126112881110622	ENSG00000243902
ENSG00000145794.16	-1.42970820181512	0.00126284682949897	MEGF10
ENSG00000175643.8	1.6509729986884	0.00126284682949897	RMI2
ENSG00000169679.14	1.48048027426783	0.00126284682949897	BUB1
ENSG00000244968.6	-1.98871560752122	0.00126429510016406	LIFR-AS1
ENSG00000159387.7	-2.53401760502017	0.00126768934839283	IRX6
ENSG00000171056.7	2.18899946542433	0.00127549765327833	SOX7
ENSG00000260398.1	-2.07685788527836	0.00127549765327833	ENSG00000260398
ENSG00000154917.10	-2.16246098593028	0.00128586996644957	RAB6B
ENSG00000227045.1	-7.30492475174328	0.00131002606760458	ENSG00000227045
ENSG00000113742.12	-2.03471307310507	0.00131444109644013	CPEB4
ENSG00000116745.6	-7.40777704580666	0.00132029948834692	RPE65
ENSG00000164651.16	3.03848190522826	0.00132252341913081	SP8
ENSG00000248746.5	3.01442580988062	0.00132694925620971	ACTN3
ENSG00000157110.15	1.38499459814883	0.00133079215920018	RBPMS
ENSG00000145428.14	1.86702882581044	0.00135297402719732	RNF175
ENSG00000111049.3	-5.47738217930627	0.00136732967102427	MYF5
ENSG00000145888.10	-6.61107305303336	0.00136732967102427	GLRA1
ENSG00000162105.17	-2.34047928784086	0.00136763503023199	SHANK2
ENSG00000101825.7	-1.61558274248985	0.0013783592063176	MXRA5
ENSG00000108375.12	1.97607811313303	0.00137897142246859	RNF43
ENSG00000154099.17	-2.08106871258269	0.00138875191487296	DNAAF1
ENSG00000116852.14	-1.72885306340262	0.0013909162714864	KIF21B
ENSG00000141338.13	-7.14795906423797	0.00139441312580272	ABCA8
ENSG00000178773.14	-1.84013819002374	0.00139502929791587	CPNE7
ENSG00000112309.10	-2.12321207418221	0.00140700609929377	B3GAT2
ENSG00000232653.8	-2.86311469363842	0.00141170006198889	GOLGA8N
ENSG00000214810.4	7.23348171698344	0.00142693291683351	CYCSP55
ENSG00000170779.10	1.49791753745265	0.0014387508451632	CDCA4
ENSG00000260362.1	3.23479261802636	0.00144500275718821	ENSG00000260362
ENSG00000197111.15	2.14321437329627	0.00145265171786383	PCBP2
ENSG00000198853.11	-1.45015700050426	0.00145627724119501	RUSC2
ENSG00000269416.5	1.69775416999173	0.00145627724119501	LINC01224
ENSG00000279561.2	-3.22500873499681	0.00145627724119501	ENSG00000279561
ENSG00000184182.18	2.06188688492665	0.00146037152703545	UBE2F
ENSG00000196214.10	1.69831238165808	0.00146410212005907	ZNF766
ENSG00000151150.21	-2.18874460616872	0.00146414138665835	ANK3
ENSG00000188517.14	-1.97757548438839	0.00147560475291026	COL25A1
ENSG00000076248.10	1.66843855199064	0.00147961707917507	UNG
ENSG00000187772.7	1.64320537236888	0.0014839169780024	LIN28B
ENSG00000127152.17	-1.79301116252817	0.00150312712721444	BCL11B
ENSG00000280378.1	-2.8509384883464	0.00150893405871959	ENSG00000280378
ENSG00000119772.16	-1.38514143449771	0.00151228109314352	DNMT3A
ENSG00000256663.1	1.87519476676514	0.00155088218436683	ENSG00000256663
ENSG00000279419.1	-3.64549320006768	0.00156044032722627	ENSG00000279419
ENSG00000164330.16	-1.9018999690296	0.00156789196069279	EBF1
ENSG00000085741.12	-2.33353457053155	0.00157198581027668	WNT11
ENSG00000135090.13	-1.83687970401879	0.00157317590481075	TAOK3
ENSG00000170473.16	1.80247160476988	0.0015974322499873	PYM1
ENSG00000170421.12	1.67232638270634	0.0015974322499873	KRT8
ENSG00000059804.15	1.63784583904324	0.00162232948728097	SLC2A3
ENSG00000205213.13	4.13052538043441	0.00164829648530855	LGR4
ENSG00000173114.12	-1.58102016294939	0.00169556467871958	LRRN3
ENSG00000261604.1	-2.15955695504313	0.00169723952130934	ENSG00000261604
ENSG00000168875.2	-6.42986521181601	0.00170093699029066	SOX14
ENSG00000206077.10	-1.66671657827452	0.00170929569171203	ZDHHC11B
ENSG00000262152.6	-7.10542528233978	0.00171590569127822	LINC00514
ENSG00000149554.12	1.4999675737075	0.00171783457734831	CHEK1
ENSG00000105146.12	-3.87702353883156	0.00172693393585158	AURKC
ENSG00000166407.13	-3.68265826363195	0.00172730994014494	LMO1
ENSG00000139131.12	1.46832239485642	0.00173130516012006	YARS2
ENSG00000101665.8	-1.50645434002219	0.00173565499625089	SMAD7
ENSG00000172493.20	1.56774304694366	0.00174830186378524	AFF1
ENSG00000128309.16	2.90263170860946	0.00174833868970047	MPST
ENSG00000188662.6	-7.40158633675044	0.00175958759024911	HILS1
ENSG00000175497.16	-1.82595061629375	0.00175958759024911	DPP10
ENSG00000166181.12	1.72774561285361	0.00177082249445086	API5
ENSG00000198208.11	-1.47900396156414	0.00177082249445086	RPS6KL1
ENSG00000130675.14	2.47401703605097	0.00177287826669365	MNX1
ENSG00000171223.5	-1.67270111898052	0.00178051946371289	JUNB
ENSG00000188064.9	-2.28901339249072	0.00178051946371289	WNT7B
ENSG00000116157.5	1.61502718185427	0.00179306998527828	GPX7
ENSG00000169291.9	2.74422827373954	0.00179385415785121	SHE
ENSG00000180071.19	1.56248604162899	0.0017958903953212	ANKRD18A
ENSG00000086827.8	1.51949830464361	0.00180326818902431	ZW10
ENSG00000171502.14	-3.80539491704246	0.00181817384910104	COL24A1
ENSG00000085840.12	2.02947446953709	0.00182054852447246	ORC1
ENSG00000280239.1	2.05513442386951	0.00182483928029657	ENSG00000280239
ENSG00000116194.12	-4.38938615945711	0.00184065905485453	ANGPTL1
ENSG00000078328.20	-3.06108500600958	0.00184201401844137	RBFOX1
ENSG00000215644.9	7.17195316769918	0.00184587910299194	GCGR
ENSG00000008394.12	2.89309589631716	0.00185622642144459	MGST1
ENSG00000140682.18	-1.90282752693751	0.00186081392442971	TGFB1I1
ENSG00000214336.4	2.30440210827206	0.0018759127653728	FOXI3
ENSG00000273345.5	7.47840022410963	0.00188204483523257	ENSG00000273345
ENSG00000245711.2	-2.92675736670621	0.00188676458606312	NADK2-AS1
ENSG00000197487.8	5.07507237881739	0.00188770862459196	GALP
ENSG00000184661.13	1.35323336672022	0.00190355839269353	CDCA2
ENSG00000091127.13	1.71311153687604	0.00190981406467906	PUS7
ENSG00000260947.1	-1.67469125806576	0.00191394297626372	ENSG00000260947
ENSG00000271860.6	-4.25598377650588	0.00195781944550563	ENSG00000271860
ENSG00000070756.15	1.3555627015001	0.00196484665751372	PABPC1
ENSG00000144152.12	1.57277587743193	0.00197297266105969	FBLN7
ENSG00000248710.1	1.6438596520149	0.00197639254199245	ENSG00000248710
ENSG00000139445.17	-1.60773641567949	0.00197671823594622	FOXN4
ENSG00000144283.21	1.36793536888691	0.00198197234577147	PKP4
ENSG00000124593.15	-1.73161646669922	0.00199171145973908	ENSG00000124593
ENSG00000182103.4	-2.32419557802828	0.00199781074653162	FAM181B
ENSG00000125170.10	-1.49375211524375	0.00200697557887883	DOK4
ENSG00000109906.13	1.44213635271829	0.00201758869285298	ZBTB16
ENSG00000277778.2	-2.50270184955618	0.002019832001417	PGM5P2
ENSG00000108176.14	-2.15510325725014	0.002019832001417	DNAJC12
ENSG00000146386.7	1.85217321802961	0.00204321925464973	ABRACL
ENSG00000143630.9	-2.98984681137191	0.00204321925464973	HCN3
ENSG00000186056.9	-3.51791519380371	0.00204321925464973	MATN1-AS1
ENSG00000131143.8	-1.34286672567124	0.00205865748222102	COX4I1
ENSG00000136159.3	1.81529199031053	0.00208140934588655	NUDT15
ENSG00000132639.12	-2.53724090894112	0.00208505966522059	SNAP25
ENSG00000244332.1	2.53562704951148	0.00208505966522059	ENSG00000244332
ENSG00000277954.1	-2.36643923133994	0.00208505966522059	ENSG00000277954
ENSG00000164985.14	2.09177061166955	0.00209353698957949	PSIP1
ENSG00000215196.4	-3.89121510538198	0.00211456031433155	BASP1-AS1
ENSG00000151725.11	1.79096598630339	0.0021196473933398	CENPU
ENSG00000102098.17	1.60988604287311	0.00212992930778296	SCML2
ENSG00000152402.10	-1.52719983219071	0.00214475954986809	GUCY1A2
ENSG00000167513.8	1.40179730851282	0.00214475954986809	CDT1
ENSG00000088854.12	-1.43259302629482	0.00214475954986809	C20orf194
ENSG00000272449.1	2.23539502045859	0.00214490719711136	ENSG00000272449
ENSG00000106571.12	1.45493039233323	0.00215019753972374	GLI3
ENSG00000259039.1	-7.03622615562508	0.00215632867939629	ENSG00000259039
ENSG00000184271.16	-1.73059429615695	0.00217507208867961	ENSG00000184271
ENSG00000086967.9	-3.58911256628768	0.00217833090197516	MYBPC2
ENSG00000127337.6	2.44716768773888	0.00218053654439457	YEATS4
ENSG00000173517.10	-1.63026304831356	0.00220251947529461	PEAK1
ENSG00000185630.18	1.35157855821061	0.00220351594385858	PBX1
ENSG00000161835.10	-1.86471811137178	0.0022252472978002	GRASP
ENSG00000206384.10	-2.17692791229032	0.00223316222728167	COL6A6
ENSG00000144460.12	-5.48588582376892	0.00223847752862913	NYAP2
ENSG00000070748.18	-3.70045798325908	0.00223847752862913	CHAT
ENSG00000114491.13	1.97974696893189	0.0022417186424475	UMPS
ENSG00000153404.14	1.40759366846027	0.00225411537829553	PLEKHG4B
ENSG00000157219.3	-7.35442599139022	0.00225612421039973	HTR5A
ENSG00000139618.14	1.40005279574517	0.00225856471477398	BRCA2
ENSG00000168802.12	1.3221050086689	0.00225856471477398	CHTF8
ENSG00000118298.10	1.38074187143734	0.00226531296019978	CA14
ENSG00000137968.16	-1.43819082134477	0.0022728320169081	SLC44A5
ENSG00000096080.11	1.94622735039452	0.00227341462979688	MRPS18A
ENSG00000227999.1	-1.95476817643325	0.00227420976985165	MTND5P1
ENSG00000274461.1	-4.62625473126451	0.00227595222393215	ENSG00000274461
ENSG00000224239.1	-7.01608597532753	0.00228827710275469	ENSG00000224239
ENSG00000260614.1	-2.3764936132012	0.00229015576457613	ENSG00000260614
ENSG00000143149.12	1.54436660893095	0.0022903341854635	ALDH9A1
ENSG00000183801.7	-2.07392529549355	0.00231214490961756	OLFML1
ENSG00000081051.7	-4.63489656414839	0.00231214490961756	AFP
ENSG00000176974.19	1.4387958352807	0.00231730279636559	SHMT1
ENSG00000167971.15	-1.69464830598702	0.00233748621274386	CASKIN1
ENSG00000129422.14	-1.84990386591383	0.00234243864235199	MTUS1
ENSG00000263126.1	1.98699485345798	0.00234290501292155	ENSG00000263126
ENSG00000123240.16	-1.7022961652133	0.0023466417155689	OPTN
ENSG00000198648.10	-1.9119821224405	0.00238095451545718	STK39
ENSG00000170608.2	2.86849533408238	0.00238095451545718	FOXA3
ENSG00000185774.14	-2.27271407415506	0.0023814715128151	KCNIP4
ENSG00000243449.6	-7.07215259666504	0.00240165249892469	C4orf48
ENSG00000161681.15	-1.44529044405606	0.00240165249892469	SHANK1
ENSG00000106069.21	-1.72987779875949	0.0024024491093488	CHN2
ENSG00000185924.6	-1.92606653832182	0.00240704733686711	RTN4RL1
ENSG00000168685.14	-6.99533541481538	0.00244325957827511	IL7R
ENSG00000104432.13	-2.98210943010584	0.00244516013077612	IL7
ENSG00000266385.1	-5.54377769970787	0.00244767701832284	ENSG00000266385
ENSG00000225465.8	-2.56459101779903	0.00245948542535321	RFPL1S
ENSG00000108932.11	-2.09351264385004	0.00247786094206494	SLC16A6
ENSG00000078804.12	-1.71408028133688	0.00250603529787441	TP53INP2
ENSG00000166136.15	1.40669618885825	0.00250756539001105	NDUFB8
ENSG00000164265.8	7.26127591323208	0.00250756539001105	SCGB3A2
ENSG00000167874.6	1.51791803857989	0.0025182951170284	TMEM88
ENSG00000214760.3	7.05899733244101	0.00252544687362749	RPL21P1
ENSG00000205795.4	-2.67565818513855	0.00252982318199041	CYS1
ENSG00000079308.16	-1.37561704841729	0.00253791972065863	TNS1
ENSG00000168411.13	1.50775378547996	0.00254287884604207	RFWD3
ENSG00000106327.12	-2.45494908480672	0.00254484925540894	TFR2
ENSG00000272902.2	-5.24108296823305	0.00254515291088714	TBC1D8-AS1
ENSG00000272037.1	-2.38459032515915	0.00255614643845663	ENSG00000272037
ENSG00000156860.15	1.57330027670501	0.00255732567104076	FBRS
ENSG00000214216.10	-6.97978821854333	0.00255799936774478	IQCJ
ENSG00000162496.8	-1.50261581086654	0.00255931375536793	DHRS3
ENSG00000172296.12	2.04091537899381	0.00256136968876682	SPTLC3
ENSG00000164620.8	-1.94728044167392	0.00256591170976474	RELL2
ENSG00000115233.11	1.85017876787208	0.00256914461003635	PSMD14
ENSG00000197044.10	-1.59964723390734	0.00259880628537554	ZNF441
ENSG00000163017.13	-2.58161867620477	0.00261988155185423	ACTG2
ENSG00000101542.9	-2.12248852513055	0.00261988155185423	CDH20
ENSG00000091844.7	-1.77315160654088	0.00262833101634914	RGS17
ENSG00000140931.19	1.58200405245738	0.00263383743699114	CMTM3
ENSG00000250740.1	-7.0524463934894	0.00264308000799782	ENSG00000250740
ENSG00000125355.15	-1.76281725857279	0.00266678120040201	TMEM255A
ENSG00000114738.10	1.52928620991324	0.00267349669215704	MAPKAPK3
ENSG00000107954.10	-1.62916861349931	0.00267446608671321	NEURL1
ENSG00000167680.15	-1.73911559140215	0.00272257106809728	SEMA6B
ENSG00000204574.12	1.68605971607391	0.00272385560170339	ABCF1
ENSG00000119042.16	1.67537766074446	0.00272385560170339	SATB2
ENSG00000151287.16	1.62980183864892	0.00273894576732178	TEX30
ENSG00000233006.6	-2.50654721852075	0.00275958299378955	MIR3936HG
ENSG00000125384.6	-7.03538814173308	0.00276155444084583	PTGER2
ENSG00000138161.13	3.4362972031452	0.00276543963407003	CUZD1
ENSG00000280219.1	-2.66042475872103	0.00277002511812072	ENSG00000280219
ENSG00000267751.5	2.27672504979077	0.00277682489450758	ENSG00000267751
ENSG00000036530.8	-2.45706162687295	0.0028160099524389	CYP46A1
ENSG00000250091.2	-1.58862777209154	0.00282040499863588	DNAH10OS
ENSG00000256028.2	-2.27216323412402	0.00289024375744571	ENSG00000256028
ENSG00000275713.2	1.60604655779639	0.00289821314879543	HIST1H2BH
ENSG00000055163.19	1.29099909936139	0.0029013841076078	CYFIP2
ENSG00000154553.13	-3.42232330794514	0.00290722933505757	PDLIM3
ENSG00000255433.5	-7.48498104612444	0.00291223872699241	ENSG00000255433
ENSG00000265179.6	-2.72296223059496	0.00291517614920197	ENSG00000265179
ENSG00000181418.7	-2.26962670806534	0.00292665989418145	DDN
ENSG00000259683.1	-6.2359366684256	0.00292665989418145	ENSG00000259683
ENSG00000239344.1	2.79687375790622	0.00293171129904729	ENSG00000239344
ENSG00000117450.13	1.60339212252732	0.00293604623971878	PRDX1
ENSG00000213366.12	-1.7267270948768	0.00294978205001653	GSTM2
ENSG00000259871.1	7.01930107319421	0.00298134013632018	ENSG00000259871
ENSG00000088205.12	1.95753324739286	0.00298134013632018	DDX18
ENSG00000116675.15	-2.36017581207267	0.0029842866981543	DNAJC6
ENSG00000077514.8	2.40079438930182	0.00299067127581922	POLD3
ENSG00000143416.20	1.3753873899503	0.00299067127581922	SELENBP1
ENSG00000092853.13	1.75219908531863	0.00300239019353906	CLSPN
ENSG00000256232.1	3.40542978566484	0.00300239019353906	LINC02387
ENSG00000127329.15	2.48847187275105	0.00300239019353906	PTPRB
ENSG00000035141.7	1.58531249250961	0.00304956156686207	FAM136A
ENSG00000198805.11	1.39125276601471	0.00306140058965616	PNP
ENSG00000119139.17	1.3083145914732	0.00307517301224352	TJP2
ENSG00000139597.17	-1.72143908675168	0.00307517301224352	N4BP2L1
ENSG00000106631.8	2.47556551949265	0.00307674095640007	MYL7
ENSG00000163406.10	-1.59857018032307	0.00307962095178267	SLC15A2
ENSG00000148848.14	-1.5885261832692	0.00308364841319048	ADAM12
ENSG00000254285.3	1.59126683597546	0.00311351312410302	KRT8P3
ENSG00000126950.7	-1.8492541966444	0.00312107079224908	TMEM35A
ENSG00000133121.20	-1.61321156760357	0.00312254529650267	STARD13
ENSG00000260267.1	-1.52179300277983	0.00312900419781792	ENSG00000260267
ENSG00000253304.1	-2.40124116496571	0.00312962343771275	TMEM200B
ENSG00000113141.17	1.30717298530698	0.00314850372213014	IK
ENSG00000129946.10	-1.44839530600887	0.0031547369056762	SHC2
ENSG00000179455.7	-1.75728108456418	0.00315804349046333	MKRN3
ENSG00000100987.14	2.56097807729125	0.00318423479299546	VSX1
ENSG00000127585.11	-2.33357713897346	0.00319719430624774	FBXL16
ENSG00000277290.1	-2.1130197493053	0.0032201585675449	ENSG00000277290
ENSG00000151690.14	-2.02434334978985	0.00324735822574531	MFSD6
ENSG00000203900.2	-4.53649037764153	0.00325993148361007	ENSG00000203900
ENSG00000124615.17	1.40428227640472	0.00327191384581903	MOCS1
ENSG00000082074.15	-6.90436572181084	0.00327191384581903	FYB1
ENSG00000156140.9	-1.50403132861807	0.00328612073547572	ADAMTS3
ENSG00000170345.9	-2.27567974831414	0.00328928600617068	FOS
ENSG00000131477.10	1.90700332632815	0.00330051414913059	RAMP2
ENSG00000163646.10	-6.99939777779488	0.00330650106188874	CLRN1
ENSG00000145649.7	-7.02794847703951	0.00331885608629041	GZMA
ENSG00000125743.10	1.49098137401292	0.00333343616606895	SNRPD2
ENSG00000091831.23	-3.3712692294137	0.00333802518432165	ESR1
ENSG00000249412.1	-3.41271719513163	0.00334161422327444	ENSG00000249412
ENSG00000136854.19	-1.93869164484062	0.00334356136912171	STXBP1
ENSG00000279989.1	-3.30268505326075	0.00334472309966188	ENSG00000279989
ENSG00000162104.9	-1.43057206844092	0.00334502841600956	ADCY9
ENSG00000170561.12	1.53713130158012	0.00334909898218545	IRX2
ENSG00000164626.8	1.91526344117916	0.00335883733076669	KCNK5
ENSG00000067715.13	-2.08289762559069	0.00337434039790651	SYT1
ENSG00000163565.18	1.36227173723341	0.00337901036668484	IFI16
ENSG00000141510.16	-1.43025382962001	0.00337956038146594	TP53
ENSG00000184787.18	-3.95045138927344	0.00339864954628622	UBE2G2
ENSG00000174640.12	-2.46477385537163	0.00340913502543431	SLCO2A1
ENSG00000142910.15	-3.1892584737526	0.00342664400923643	TINAGL1
ENSG00000144749.13	1.25014038626294	0.00343735072219187	LRIG1
ENSG00000172602.9	1.4404019332676	0.0034467853736682	RND1
ENSG00000185736.15	-1.90892104186608	0.00349356662119683	ADARB2
ENSG00000143473.12	-3.7257901954397	0.0035117795470421	KCNH1
ENSG00000051523.10	1.9174284634095	0.00352679970872848	CYBA
ENSG00000141401.11	1.43222077481109	0.00352679970872848	IMPA2
ENSG00000106113.18	-2.39798845367849	0.00353059471866554	CRHR2
ENSG00000255794.7	-1.51988536252627	0.00353621765465316	RMST
ENSG00000148444.15	-2.36110849601332	0.00353960380002208	COMMD3
ENSG00000181649.5	2.47176865353418	0.00356426776197267	PHLDA2
ENSG00000167778.8	-1.53768689582005	0.00356927463403608	SPRYD3
ENSG00000181722.16	-3.49021171216134	0.00356943410865486	ZBTB20
ENSG00000175538.10	3.20089916552298	0.00359305932505301	KCNE3
ENSG00000167157.10	1.77274387896553	0.00360074544267178	PRRX2
ENSG00000163590.13	1.55914523805005	0.00372033092290359	PPM1L
ENSG00000064218.4	-4.27327991368214	0.0037303144043184	DMRT3
ENSG00000248927.1	4.16709410187355	0.00373862896576188	ENSG00000248927
ENSG00000178233.17	-1.7835747335422	0.00374101920026916	TMEM151B
ENSG00000162614.18	-1.445149198009	0.00374845980550116	NEXN
ENSG00000148935.10	-1.71671085927847	0.00376022197159604	GAS2
ENSG00000104964.14	-1.35835922743701	0.00376022197159604	TLE5
ENSG00000124191.17	-2.16926994255192	0.00378023921907435	TOX2
ENSG00000119888.10	1.49021810272352	0.00378023921907435	EPCAM
ENSG00000144118.13	1.53717922366299	0.0038035150669617	RALB
ENSG00000106038.12	-4.45623589696464	0.0038038101043426	EVX1
ENSG00000122477.12	-2.69244463302226	0.0038038101043426	LRRC39
ENSG00000260343.1	2.94651643494718	0.00380586588348319	LINC01043
ENSG00000128594.7	1.78681768793531	0.00383132800008987	LRRC4
ENSG00000272668.1	-6.85946492953004	0.00383410171939021	ENSG00000272668
ENSG00000163040.14	1.38425404027766	0.00384340941577922	CCDC74A
ENSG00000139329.4	-1.49360986638026	0.00384789234335639	LUM
ENSG00000260834.1	3.35407411986771	0.00385037964476793	ENSG00000260834
ENSG00000122733.12	-2.16097709271655	0.00385364447146072	PHF24
ENSG00000135446.16	1.95601900632729	0.00386320575523426	CDK4
ENSG00000182795.12	3.32801502912061	0.00387376370731902	C1orf116
ENSG00000160716.5	-1.71179232234143	0.00387991397913069	CHRNB2
ENSG00000172209.5	-4.59607849060464	0.00389152720840087	GPR22
ENSG00000145423.4	1.85627443593052	0.00389628650687701	SFRP2
ENSG00000119946.10	-1.67136637197567	0.00390030321032527	CNNM1
ENSG00000263326.1	-6.87096441869237	0.00390640810030874	ENSG00000263326
ENSG00000152784.15	-2.29449591438588	0.00391600141748736	PRDM8
ENSG00000145934.16	-1.67938748882124	0.00394174275483409	TENM2
ENSG00000242173.8	-4.39223921568272	0.0039770996146592	ARHGDIG
ENSG00000267632.1	-2.33083618468272	0.00398113157516995	ENSG00000267632
ENSG00000125931.10	-2.07644272150354	0.00398113157516995	CITED1
ENSG00000136720.6	-1.56647753607271	0.00399208975656965	HS6ST1
ENSG00000113211.5	-2.34046559080994	0.00399224511462743	PCDHB6
ENSG00000165732.12	1.2938023291773	0.00399913264970994	DDX21
ENSG00000205323.8	1.90462349007947	0.00400194552405183	SARNP
ENSG00000138080.13	-1.6983300138679	0.00402285046102264	EMILIN1
ENSG00000073670.13	-1.52316439378626	0.00404209901498245	ADAM11
ENSG00000184635.15	1.35133484433388	0.00406126816807465	ZNF93
ENSG00000244754.8	-1.2288349329772	0.00406826405009483	N4BP2L2
ENSG00000261114.1	-2.39708868352371	0.00408178583817071	ENSG00000261114
ENSG00000135903.18	1.57597400164	0.0041313036589233	PAX3
ENSG00000103449.11	1.96640807025232	0.00413459846815382	SALL1
ENSG00000049541.10	1.73716318981862	0.00416421141404729	RFC2
ENSG00000112081.16	1.43683950285469	0.00418015552857156	SRSF3
ENSG00000175899.14	-2.55095635009183	0.00418163866185289	A2M
ENSG00000178409.13	1.51261471256789	0.00418163866185289	BEND3
ENSG00000129654.7	1.39586051962725	0.0041858068187275	FOXJ1
ENSG00000102271.13	1.83132085861562	0.0041858068187275	KLHL4
ENSG00000099998.17	-3.14053467398291	0.0041858068187275	GGT5
ENSG00000280189.1	-6.88262720323738	0.0042084240164374	ENSG00000280189
ENSG00000173227.13	-2.27942867517743	0.00421881452940063	SYT12
ENSG00000164488.11	-1.90155597428109	0.00421965886408624	DACT2
ENSG00000167325.14	1.4271760903088	0.00423856634868054	RRM1
ENSG00000198626.15	-2.20393394679268	0.00424280409516704	RYR2
ENSG00000152669.8	-2.57911758909189	0.00425209147362139	CCNO
ENSG00000258891.1	-3.65058552438063	0.00427098010140953	ENSG00000258891
ENSG00000168481.8	-6.8481942795069	0.00427272852361913	LGI3
ENSG00000259985.1	2.17066538832527	0.00427272852361913	ENSG00000259985
ENSG00000167800.9	-3.80274218215229	0.00427342805451393	TBX10
ENSG00000099783.11	1.51060461549192	0.00427689278936333	HNRNPM
ENSG00000049249.8	2.75309402281377	0.00427741045981495	TNFRSF9
ENSG00000116652.6	-2.3757366853432	0.00428313790442808	DLEU2L
ENSG00000177875.4	-2.37584800368737	0.00429636225506544	CCDC184
ENSG00000214289.2	5.05885359442367	0.00429636225506544	RPL39P5
ENSG00000279375.1	-3.82356858040205	0.00429636225506544	ENSG00000279375
ENSG00000078098.13	-2.82913304314465	0.00433881114713095	FAP
ENSG00000020181.17	-1.68972345498912	0.00435469683902371	ADGRA2
ENSG00000136014.11	1.78744544737922	0.00436020643754734	USP44
ENSG00000124257.6	-6.8307467067472	0.00436020643754734	NEURL2
ENSG00000137098.13	-2.05193207960159	0.00437107087008084	SPAG8
ENSG00000105427.9	4.08410321239764	0.00437107087008084	CNFN
ENSG00000134716.9	-2.43298392475793	0.00441117502055063	CYP2J2
ENSG00000134463.14	2.00379708252069	0.00441117502055063	ECHDC3
ENSG00000154265.15	-1.55740382626091	0.00442517897436045	ABCA5
ENSG00000279432.1	-2.47625070280129	0.00442517897436045	ENSG00000279432
ENSG00000254066.1	-3.8585215366881	0.00443455256332312	LINC01938
ENSG00000275591.4	2.23106869036999	0.00443842439068021	XKR5
ENSG00000163735.6	3.24509573284602	0.00444727540328872	CXCL5
ENSG00000123989.13	-1.62436427302508	0.00445555091231958	CHPF
ENSG00000130368.5	-4.92225024643507	0.00446413773045029	MAS1
ENSG00000103942.12	-1.51433310057273	0.00446425877310021	HOMER2
ENSG00000169427.6	-7.01290549298307	0.00448925922442094	KCNK9
ENSG00000254768.5	-6.81312826561466	0.00449481641170463	ENSG00000254768
ENSG00000177335.10	4.19283745075153	0.00450058496860166	C8orf31
ENSG00000064300.8	-1.32763446777725	0.00451852042241359	NGFR
ENSG00000087495.16	-2.76781877530488	0.00452275989056635	PHACTR3
ENSG00000151364.16	1.71074671841778	0.00453780749561845	KCTD14
ENSG00000101412.12	1.30236384200005	0.00456291385629548	E2F1
ENSG00000183718.5	-1.39614749989079	0.00458000416592725	TRIM52
ENSG00000182022.17	-1.4217875351795	0.00458446538731787	CHST15
ENSG00000272211.1	-6.86009516549203	0.0046293009855363	ENSG00000272211
ENSG00000172568.4	-2.53171456953845	0.00463581904712278	FNDC9
ENSG00000182253.14	-1.49897626233759	0.00463864359638539	SYNM
ENSG00000249604.1	-5.11246000558524	0.00464165834458879	ENSG00000249604
ENSG00000175970.10	1.22562028253575	0.00464165834458879	UNC119B
ENSG00000026103.21	1.80013202835761	0.00464525351632875	FAS
ENSG00000120057.4	1.97664436893438	0.00465177895436924	SFRP5
ENSG00000189157.13	-4.10235275988796	0.00465183481118382	FAM47E
ENSG00000150753.11	1.37269426860101	0.00465330581660273	CCT5
ENSG00000156097.12	-2.53989167464997	0.00465330581660273	GPR61
ENSG00000112378.11	1.28548007469051	0.00465330581660273	PERP
ENSG00000166046.10	-1.73203622761631	0.0047168419789414	TCP11L2
ENSG00000184205.14	1.23387027158631	0.00472047909331097	TSPYL2
ENSG00000125618.16	1.73698144024981	0.00472047909331097	PAX8
ENSG00000206503.12	1.79978527020923	0.00473105801530811	HLA-A
ENSG00000147234.10	-1.82351228796779	0.00474104987878675	FRMPD3
ENSG00000188916.8	-2.32155606684724	0.00474104987878675	INSYN2A
ENSG00000187553.8	2.7889830618589	0.00474770809625103	CYP26C1
ENSG00000203930.10	-1.45709606592503	0.00474770809625103	LINC00632
ENSG00000084207.15	1.38181308704439	0.00474770809625103	GSTP1
ENSG00000166825.13	3.67334308765188	0.00475959357905718	ANPEP
ENSG00000101849.15	1.28817616135947	0.00479174108717669	TBL1X
ENSG00000220205.8	-1.43707857411443	0.00479220510824656	VAMP2
ENSG00000124614.13	-6.52213234131178	0.00481660206924031	RPS10
ENSG00000159082.17	-1.58720647269129	0.00486479854296127	SYNJ1
ENSG00000147459.17	1.28837470611603	0.00486854026509847	DOCK5
ENSG00000132692.18	-2.91929501276591	0.0048716489275779	BCAN
ENSG00000138483.2	-6.08979086405455	0.0048716489275779	CCDC54
ENSG00000122482.20	1.40000901606108	0.00487347035171197	ZNF644
ENSG00000264083.1	-6.78939415930559	0.00488174811478639	ENSG00000264083
ENSG00000090266.12	1.45739527479814	0.00489851458793493	NDUFB2
ENSG00000149243.15	-1.72661842235404	0.00492448722331637	KLHL35
ENSG00000126787.12	1.451269666863	0.00492448722331637	DLGAP5
ENSG00000110104.11	1.53283511073948	0.00492661541249712	CCDC86
ENSG00000164134.12	1.25248845685341	0.00493123412878385	NAA15
ENSG00000143340.6	-2.13089536018856	0.00495451835704153	FAM163A
ENSG00000101773.18	1.64522039111665	0.00497513215248276	RBBP8
ENSG00000235790.7	-4.02931143349176	0.00498896755930944	ENSG00000235790
ENSG00000278740.1	-5.03382651253825	0.00498896755930944	ENSG00000278740
ENSG00000254202.1	-4.35311504453726	0.00504629024620512	ENSG00000254202
ENSG00000256304.1	1.79909802552374	0.00506329851836925	ENSG00000256304
ENSG00000136108.14	1.57562669704958	0.00506833427069427	CKAP2
ENSG00000213420.7	-1.39769545003697	0.00507008412713883	GPC2
ENSG00000232433.2	-4.35225496651253	0.00507237844898107	GXYLT1P3
ENSG00000267365.1	-2.17494246758363	0.00507920864418004	KCNJ2-AS1
ENSG00000121871.3	-2.80596517124679	0.0051095998195749	SLITRK3
ENSG00000265107.2	-2.00613185994068	0.0051095998195749	GJA5
ENSG00000258302.2	-2.32763670945049	0.00516725976791849	ENSG00000258302
ENSG00000176749.8	-2.1536236572688	0.00517266242802144	CDK5R1
ENSG00000111602.11	1.30066328845348	0.0051750469523278	TIMELESS
ENSG00000120457.11	-2.23490965108875	0.00518261155129512	KCNJ5
ENSG00000171316.11	1.41907382286923	0.00518412871796765	CHD7
ENSG00000101868.10	1.31931615130962	0.00520656689306017	POLA1
ENSG00000163947.11	-1.69671364929806	0.00521293854927629	ARHGEF3
ENSG00000132879.13	-1.32191743132982	0.0052244072742795	FBXO44
ENSG00000215612.7	-4.03169295558267	0.00523224042479011	HMX1
ENSG00000132780.16	1.92428165701808	0.00525497332920514	NASP
ENSG00000145198.14	-2.37887329888444	0.00528710867287428	VWA5B2
ENSG00000197355.10	-2.07202568719183	0.00533806162245835	UAP1L1
ENSG00000152433.14	2.280654878991	0.00537819797555794	ZNF547
ENSG00000214655.10	-1.25698102657622	0.00537819797555794	ZSWIM8
ENSG00000284116.1	2.55675044674714	0.00537955654800626	ENSG00000284116
ENSG00000167994.11	-1.511441448567	0.00540119358822967	RAB3IL1
ENSG00000260412.1	-2.50031171811734	0.00540467810263095	ENSG00000260412
ENSG00000183644.13	-6.77112020058521	0.00541679620274774	C11orf88
ENSG00000189195.11	-1.43796562007906	0.00542065813490413	BTBD8
ENSG00000167969.12	2.16241325066985	0.00542970659030666	ECI1
ENSG00000109771.15	-1.87721164083467	0.00543496121408384	LRP2BP
ENSG00000125835.18	1.2892929573358	0.00543496121408384	SNRPB
ENSG00000021355.12	2.27184801124893	0.00543647791799465	SERPINB1
ENSG00000279484.1	-5.20113258879116	0.00546989617979117	KLHL30-AS1
ENSG00000087266.15	1.48805271332561	0.00548084571952368	SH3BP2
ENSG00000168542.14	-2.4334134604403	0.00548084571952368	COL3A1
ENSG00000074266.19	1.42416543028364	0.00548626624918669	EED
ENSG00000278948.1	-1.35297820776021	0.0054864422580385	ENSG00000278948
ENSG00000244486.8	-1.62523300512646	0.00549729987510501	SCARF2
ENSG00000159216.18	-2.13276371135801	0.0055622087581379	RUNX1
ENSG00000047457.13	-4.18493046968599	0.0055721854943759	CP
ENSG00000276043.4	2.17018612053852	0.0055721854943759	UHRF1
ENSG00000238266.1	5.1666635604695	0.00560193590792428	LINC00707
ENSG00000131236.16	2.73311422374632	0.00560715952671353	CAP1
ENSG00000171124.12	-2.18494579071129	0.0056110763823748	FUT3
ENSG00000117724.12	1.34390715450458	0.00564320702985334	CENPF
ENSG00000254586.1	-6.74060444091255	0.00567046408880772	ENSG00000254586
ENSG00000154415.7	-6.73442472629176	0.00567046408880772	PPP1R3A
ENSG00000108423.14	1.52554605502278	0.00567324228994673	TUBD1
ENSG00000260464.1	-2.66071117996297	0.00567324228994673	ENSG00000260464
ENSG00000123106.10	1.40911693653857	0.00567433705313703	CCDC91
ENSG00000111783.12	1.43748789856727	0.00569202186026111	RFX4
ENSG00000177363.4	-2.49635986261136	0.00573890582889486	LRRN4CL
ENSG00000130940.14	-1.43468843059661	0.0057426205640304	CASZ1
ENSG00000198680.4	1.74293719200643	0.0057706161927974	TUSC1
ENSG00000214114.8	1.31119317288147	0.00577709508688656	MYCBP
ENSG00000148482.11	-6.72820110095945	0.00578434304857566	SLC39A12
ENSG00000147724.11	-2.79474822083949	0.0058134188489711	FAM135B
ENSG00000115295.19	-2.85385526317188	0.0058134188489711	CLIP4
ENSG00000155011.8	-1.77005210767756	0.00582827435075687	DKK2
ENSG00000183150.7	-2.03470408244315	0.00583708064278371	GPR19
ENSG00000198682.12	-1.38155936077125	0.00584346874589883	PAPSS2
ENSG00000140873.15	-2.3275068473201	0.00586205216126216	ADAMTS18
ENSG00000204278.12	-4.64900512819177	0.00586205216126216	TMEM235
ENSG00000250303.3	-2.39394714447668	0.00586205216126216	ENSG00000250303
ENSG00000018189.12	-1.71348731429671	0.00586205216126216	RUFY3
ENSG00000139800.8	1.55017596966893	0.00588652574463183	ZIC5
ENSG00000204277.1	-4.05251898433097	0.00592629600394673	LINC01993
ENSG00000154263.17	-3.44809170290188	0.00593290624806663	ABCA10
ENSG00000130202.9	1.25397437934002	0.00593791533100316	NECTIN2
ENSG00000280138.1	-2.66177510005688	0.0059489807998568	ENSG00000280138
ENSG00000130226.16	-1.96022405310161	0.00595310339940383	DPP6
ENSG00000111052.7	-1.97617373903541	0.00595571243281789	LIN7A
ENSG00000104889.5	1.43860023183949	0.00596305146802742	RNASEH2A
ENSG00000268041.2	-2.63139570863994	0.00599708098377805	ENSG00000268041
ENSG00000108825.17	2.08126764214717	0.00602417289684515	PTGES3L-AARSD1
ENSG00000174004.5	5.02942651802001	0.00603835186111463	NRROS
ENSG00000254305.1	-3.94139602467747	0.00605682688576268	MRPL9P1
ENSG00000233175.2	-2.55610087306044	0.00614608284875759	ENSG00000233175
ENSG00000229544.8	2.46803717188006	0.00617971362657664	NKX1-2
ENSG00000197140.14	-6.72185708411959	0.0061882491154548	ADAM32
ENSG00000075151.20	1.44039233377867	0.0062093424033161	EIF4G3
ENSG00000128482.15	-1.86995442070018	0.0062093424033161	RNF112
ENSG00000182771.18	-2.0079554825431	0.0062093424033161	GRID1
ENSG00000213023.10	-2.08266302167266	0.00623578378466459	SYT3
ENSG00000011201.11	-1.52659774407304	0.00623578378466459	ANOS1
ENSG00000153993.13	-1.62441907499658	0.00623578378466459	SEMA3D
ENSG00000124422.11	-3.45664431220695	0.00623824334332847	USP22
ENSG00000132781.17	1.63287294527059	0.00626866581237728	MUTYH
ENSG00000129680.15	1.28483220113912	0.0062918367283015	MAP7D3
ENSG00000127920.5	1.67019107171706	0.00630515111234983	GNG11
ENSG00000229558.2	-3.11344363943867	0.00631861646015565	SACS-AS1
ENSG00000169126.15	2.04721685589031	0.00633353437499264	ARMC4
ENSG00000198502.5	6.95157811285348	0.00634927622501024	HLA-DRB5
ENSG00000155897.9	-2.21687452313316	0.00636282752094815	ADCY8
ENSG00000154122.12	-1.27198150718598	0.00636282752094815	ANKH
ENSG00000241278.1	-3.22184468442191	0.00636628966788756	ENPP7P4
ENSG00000149823.8	1.24105978942939	0.00647625412386883	VPS51
ENSG00000010818.9	-1.26968437401925	0.00648298215188009	HIVEP2
ENSG00000166265.11	1.5112309293592	0.00648651678280831	CYYR1
ENSG00000143621.16	1.35526766722986	0.00654411504577263	ILF2
ENSG00000136492.8	1.37163219556283	0.00655161712893358	BRIP1
ENSG00000073464.11	-1.22914744971808	0.00655161712893358	CLCN4
ENSG00000160877.5	1.18331038572889	0.0065788501195416	NACC1
ENSG00000138363.14	1.26337991408591	0.0065788501195416	ATIC
ENSG00000177234.7	-5.29266330524408	0.00659078588044538	LINC01561
[truncated: 28,361 more rows]
